# Supplementary material for: 1-Acetyl-3-ferrocenyl-5-(2-nitro­phen­yl)-2-pyrazoline
Source: Acta Crystallogr Sect E Struct Rep Online. 2008 Mar 5;64(Pt 4):m514–5. doi: 10.1107/S1600536808004236 (PMC2960933; doi:10.1107/S1600536808004236)
Supplement: Supplementary file 2 [file e-64-0m514-Isup2.hkl]

#
# h,k,l, Fc-squared, Fo-squared, sigma(Fo-squared) and status flag
#
data_I
_shelx_title ' TEST STRUCTURE D:\DATA\GUNSELI1_DENE\GUNSELI1'
_shelx_refln_list_code          4
_shelx_F_calc_maximum      561.80
_exptl_crystal_F_000      1728.00
_reflns_d_resolution_high  0.8107
 
loop_
 _symmetry_equiv_pos_as_xyz
 'x, y, z'
 '-x+1/2, -y, z+1/2'
 'x+1/2, -y+1/2, -z'
 '-x, y+1/2, -z+1/2'
 '-x, -y, -z'
 'x-1/2, y, -z-1/2'
 '-x-1/2, y-1/2, z'
 'x, -y-1/2, z-1/2'
 
_cell_length_a     8.6691
_cell_length_b    13.4779
_cell_length_c    31.4930
_cell_angle_alpha  90.000
_cell_angle_beta   90.000
_cell_angle_gamma  90.000
 
_shelx_F_squared_multiplier     1.000
 
loop_
 _refln_index_h
 _refln_index_k
 _refln_index_l
 _refln_F_squared_calc
 _refln_F_squared_meas
 _refln_F_squared_sigma
 _refln_observed_status
   2   0   0     8091.52     8251.77    169.04 o
   4   0   0      642.48      678.45     75.99 o
   6   0   0     1511.08     1374.82    119.39 o
   8   0   0      448.27      388.41     95.46 o
  10   0   0     1559.80     1856.85    133.33 o
   2   1   0    77249.26    72245.57   2569.38 o
   4   1   0     7140.96     7007.63     96.30 o
   6   1   0       77.15       91.80     55.57 o
   8   1   0     1652.08     1629.10     85.73 o
  10   1   0       38.96       71.99     76.50 o
   2   2   0     9373.03     9204.85    148.19 o
   4   2   0     2907.60     2844.81     65.51 o
   6   2   0     6350.05     6915.92     89.45 o
   8   2   0      463.10      484.06     73.34 o
  10   2   0      420.16      354.90     88.65 o
   2   3   0    29277.10    30938.29    197.71 o
   4   3   0    22207.80    21277.55    551.08 o
   6   3   0      389.23      409.81     55.80 o
   8   3   0     1829.82     1854.02     81.96 o
  10   3   0      186.30      195.38     80.46 o
   2   4   0       12.54        5.49     42.29 o
   4   4   0     1569.50     1470.76     70.88 o
   6   4   0     4505.07     4237.67    107.69 o
   8   4   0      130.87       73.71     57.40 o
  10   4   0      410.56      361.59    115.71 o
   2   5   0    35284.52    33711.96    228.26 o
   4   5   0     2112.87     1921.61     71.45 o
   6   5   0      405.42      392.50     54.28 o
   8   5   0     3312.72     3382.90    149.76 o
  10   5   0      699.19      585.90    111.76 o
   2   6   0        9.85       76.00     53.91 o
   4   6   0    21879.11    22487.79    201.44 o
   6   6   0     1503.40     1516.14     58.85 o
   8   6   0      253.82      207.38     66.00 o
   2   7   0     5942.53     5597.10     94.93 o
   4   7   0     4235.54     4407.67    111.76 o
   6   7   0      575.36      497.81     65.22 o
   8   7   0     1170.97     1138.00     73.63 o
   0   8   0     2199.38     1993.85     69.69 o
   2   8   0     2837.26     3182.22     89.41 o
   4   8   0     1998.65     1914.70     89.15 o
   6   8   0     2463.23     2460.25    136.35 o
   8   8   0        5.64      -37.32     71.16 o
   2   9   0      885.72      798.38     78.63 o
   4   9   0     3046.29     3153.56     95.20 o
   6   9   0       75.56       78.75     49.45 o
   8   9   0     1151.52      851.92     78.21 o
   0  10   0     6902.24     6846.21     93.88 o
   2  10   0     4338.20     4421.61     80.73 o
   4  10   0     2654.73     2898.22     94.14 o
   6  10   0     1534.02     1502.88    171.98 o
   8  10   0       48.16       36.39     55.64 o
   2  11   0      407.69      421.09     43.80 o
   4  11   0     2510.65     2632.88     89.67 o
   6  11   0      588.30      648.49     89.15 o
   8  11   0        3.79      -30.60     56.34 o
   0  12   0      502.50      559.60     55.75 o
   2  12   0      495.16      603.67     45.46 o
   4  12   0      884.41     1161.02     80.47 o
   6  12   0      597.25      524.10     89.67 o
   2  13   0       10.11        9.16     44.18 o
   4  13   0      448.42      502.27     46.70 o
   6  13   0       14.76      -12.04     49.46 o
   0  14   0     1973.36     2461.68     88.88 o
   2  14   0       16.76       -3.56     44.68 o
   4  14   0       71.62       93.50     41.09 o
   2  15   0      692.12      549.10     45.56 o
   4  15   0      516.27      576.33    180.79 o
   0  16   0      737.59      595.89     65.22 o
   2  16   0        9.63      -15.83     47.19 o
   1   1   1     1561.54     1691.26     67.31 o
   2   1   1    10461.86    10535.61    115.15 o
   3   1   1       63.36       87.78     44.91 o
   4   1   1      182.68      245.12     45.16 o
   5   1   1      113.41       67.19     44.33 o
   6   1   1      136.59      180.79     43.72 o
   7   1   1       29.59       44.37     52.28 o
   8   1   1        0.40       16.12     47.30 o
   9   1   1      226.22      228.77     51.13 o
  10   1   1       10.68       10.45     52.06 o
   0   2   1    52445.21    53864.04    411.29 o
   1   2   1     2411.65     2454.62     81.73 o
   2   2   1       70.07       97.42     55.94 o
   3   2   1      318.61      344.39     42.66 o
   4   2   1       68.59       53.13     41.75 o
   5   2   1      287.72      319.80     35.50 o
   6   2   1      228.18      258.18     39.08 o
   7   2   1       35.47       35.40     41.94 o
   8   2   1       41.89       65.12     41.77 o
   9   2   1        4.72       -4.86     53.14 o
  10   2   1       61.26       75.91     54.75 o
   1   3   1     1680.42     1838.40     61.68 o
   2   3   1     4754.08     4799.27     71.55 o
   3   3   1      446.53      430.57     37.53 o
   4   3   1      779.39      733.07     39.75 o
   5   3   1      768.61      771.22     43.19 o
   6   3   1      118.53      100.92     37.01 o
   7   3   1       45.31       61.83     37.01 o
   8   3   1      233.56      222.00     40.54 o
   9   3   1      203.60      195.81     52.35 o
  10   3   1        8.32       71.13     66.49 o
   0   4   1    32101.24    31616.34    231.42 o
   1   4   1     2458.79     2541.64     68.05 o
   2   4   1     1324.25     1262.17     56.88 o
   3   4   1     2829.11     2886.85     54.33 o
   4   4   1     7099.73     7266.43     88.91 o
   5   4   1     1863.10     1912.83     42.96 o
   6   4   1        0.64        7.92     34.68 o
   7   4   1       23.72       24.27     34.72 o
   8   4   1       54.96       54.96     40.21 o
   9   4   1       32.39       39.84     57.37 o
  10   4   1        7.36       41.50     63.82 o
   1   5   1      479.42      474.54     54.11 o
   2   5   1        2.05       40.40     39.66 o
   3   5   1     1119.91     1088.64     44.73 o
   4   5   1       48.90       76.19     39.07 o
   5   5   1      219.55      286.21     36.24 o
   6   5   1      438.82      450.36     36.38 o
   7   5   1       16.09       54.82     36.42 o
   8   5   1        7.44       27.27     37.15 o
   9   5   1      450.59      424.11     44.64 o
  10   5   1       27.95       44.22     74.84 o
   0   6   1     1191.66     1137.35     86.52 o
   1   6   1     5555.32     5517.44    140.43 o
   2   6   1      440.17      423.46     57.08 o
   3   6   1     2176.95     2465.89     53.68 o
   4   6   1       21.55       17.36     48.16 o
   5   6   1      465.36      450.81     44.32 o
   6   6   1       46.00       31.86     40.97 o
   7   6   1      330.05      362.27     38.91 o
   8   6   1      110.53       91.16     41.92 o
   9   6   1       12.23       -8.56     53.61 o
   1   7   1        7.07       -8.72     43.41 o
   2   7   1      163.99      173.61     51.31 o
   3   7   1      502.23      446.43     54.76 o
   4   7   1       96.21       75.67     58.94 o
   5   7   1       96.55      116.12     37.46 o
   6   7   1      116.81      109.99     35.34 o
   7   7   1        0.66        0.91     39.80 o
   8   7   1       38.25       71.88     46.51 o
   9   7   1       75.23       98.03     47.99 o
   0   8   1     5024.58     5457.68    232.20 o
   1   8   1      512.55      536.19     45.08 o
   2   8   1        2.30       -7.99     43.52 o
   3   8   1      305.27      344.75     58.38 o
   4   8   1       35.94        6.75     54.45 o
   5   8   1     1638.67     1639.85    124.91 o
   6   8   1      422.24      364.45     39.38 o
   7   8   1      502.20      490.43     41.67 o
   8   8   1        1.95       42.80     44.67 o
   9   8   1        0.13       19.86     45.69 o
   1   9   1      488.31      621.93     45.20 o
   2   9   1     1016.16     1069.68     48.96 o
   3   9   1      415.52      422.36     53.72 o
   4   9   1        8.49       20.24     53.27 o
   5   9   1      130.09      128.59     45.72 o
   6   9   1       40.14      122.31     49.04 o
   7   9   1      269.37      311.72     39.68 o
   8   9   1      318.88      287.69     43.39 o
   0  10   1     1122.31     1074.05     41.74 o
   1  10   1     1844.22     1850.66     32.74 o
   2  10   1       26.77      -17.24     29.55 o
   3  10   1       39.94       57.79     38.86 o
   4  10   1      372.56      400.43     46.90 o
   5  10   1      793.60      767.86     67.19 o
   6  10   1       60.85       92.83     49.68 o
   7  10   1      117.11       75.05     34.03 o
   8  10   1      126.87       73.47     48.09 o
   1  11   1      451.86      504.43     29.18 o
   2  11   1      428.63      444.97     34.18 o
   3  11   1      777.30      805.50     40.60 o
   4  11   1       61.08       95.75     42.55 o
   5  11   1      205.74      175.67     58.12 o
   6  11   1       33.59       54.12     42.15 o
   7  11   1      205.10      232.45     40.56 o
   8  11   1        0.63        0.47     35.83 o
   0  12   1      154.37      165.98     42.91 o
   1  12   1      810.73      787.13     60.73 o
   2  12   1      747.99      740.23     44.11 o
   3  12   1       24.55       34.39     33.38 o
   4  12   1       19.96       13.87     33.47 o
   5  12   1      231.32      289.70     46.06 o
   6  12   1        1.11       31.86     42.11 o
   7  12   1      297.81      306.99     38.88 o
   1  13   1      471.27      528.09     33.90 o
   2  13   1       49.33      123.87     30.96 o
   3  13   1      471.93      544.58     45.36 o
   4  13   1      714.11      705.25     47.26 o
   5  13   1      228.63      228.08     43.87 o
   6  13   1        1.50       49.85     43.60 o
   0  14   1       14.96       16.82     45.76 o
   1  14   1      513.61      557.91     28.59 o
   2  14   1      352.03      374.49     35.60 o
   3  14   1        0.33       15.41     44.10 o
   4  14   1        2.34       -5.41     40.63 o
   5  14   1      151.16      133.51     33.90 o
   1  15   1      218.20      179.08     32.36 o
   2  15   1       88.51       91.20     41.24 o
   3  15   1      367.64      401.94     35.01 o
   4  15   1      176.98      211.09     42.38 o
   0  16   1      218.12      175.68     58.75 o
   1  16   1      157.90      169.87     43.00 o
   2  16   1       23.38       73.39     37.72 o
   1   0   2     4325.50     5047.98    158.73 o
   2   0   2    10110.05    10170.79    139.95 o
   3   0   2      181.31      135.16     76.41 o
   4   0   2     3264.14     3102.38     76.04 o
   5   0   2    11031.07    11352.27    109.48 o
   6   0   2     5289.16     5119.34     83.75 o
   7   0   2      775.70      886.68     77.64 o
   8   0   2       50.55       67.18     71.69 o
   9   0   2       13.92       32.08     69.12 o
  10   0   2      311.92      299.20     76.52 o
   1   1   2     3685.90     3895.20     81.89 o
   2   1   2     3249.99     3244.57     72.64 o
   3   1   2     5554.07     5233.51     64.81 o
   4   1   2     3086.79     3173.51     51.21 o
   5   1   2       69.08       68.68     49.34 o
   6   1   2      158.26      147.69     45.38 o
   7   1   2      145.64      153.59     47.26 o
   8   1   2      673.23      701.83     53.87 o
   9   1   2     1010.29     1106.17     56.47 o
  10   1   2        1.94        1.60     54.46 o
   0   2   2    55685.63    57970.51    294.73 o
   1   2   2    78030.49    79584.67    330.43 o
   2   2   2    15276.35    15582.09    109.02 o
   3   2   2      900.62      880.08     48.88 o
   4   2   2     8310.85     8487.76    101.02 o
   5   2   2    15277.81    15217.71    136.96 o
   6   2   2     2829.25     2842.83     50.92 o
   7   2   2      492.10      516.54     44.47 o
   8   2   2      259.02      254.71     45.01 o
   9   2   2      130.28      123.46     56.95 o
  10   2   2       23.57        7.37     59.31 o
   1   3   2    11219.49    11536.81    130.07 o
   2   3   2     9779.67     9782.41     98.09 o
   3   3   2    21908.66    21583.83    147.20 o
   4   3   2      272.82      222.02     45.32 o
   5   3   2      477.56      477.51     41.04 o
   6   3   2      450.05      463.40     35.36 o
   7   3   2     1753.24     1756.94     45.57 o
   8   3   2      220.60      255.54     43.15 o
   9   3   2     2895.95     2771.21     79.08 o
  10   3   2       75.18       67.26     61.25 o
   0   4   2     5311.38     5056.16    134.12 o
   1   4   2      518.87      529.37     64.22 o
   2   4   2    12001.80    11940.33     96.24 o
   3   4   2     3036.16     3122.69     55.92 o
   4   4   2     5863.28     5477.44     62.85 o
   5   4   2     9339.03     9177.93    126.30 o
   6   4   2     1214.32     1166.22     39.24 o
   7   4   2     1964.09     1938.55     45.35 o
   8   4   2        4.68       38.07     48.75 o
   9   4   2      140.86      141.13     51.24 o
  10   4   2       25.25      -12.01     60.85 o
   1   5   2     2043.52     1983.86    103.09 o
   2   5   2      312.22      508.62     48.66 o
   3   5   2      986.08      855.71     44.38 o
   4   5   2     6853.83     6799.13     87.49 o
   5   5   2     1784.54     1845.07     51.62 o
   6   5   2      540.09      499.85     38.67 o
   7   5   2     1270.39     1297.86     44.05 o
   8   5   2     1146.55     1204.38     47.85 o
   9   5   2      881.55      844.47     66.41 o
  10   5   2       60.67       24.55     61.38 o
   0   6   2     5117.95     4765.58     91.25 o
   1   6   2     2947.02     2566.01     50.89 o
   2   6   2     1820.63     1818.47     47.48 o
   3   6   2       82.02       96.73     43.27 o
   4   6   2        2.28       11.06     46.79 o
   5   6   2     2859.67     2729.43     59.44 o
   6   6   2     1677.20     1714.12     47.12 o
   7   6   2       76.32       76.64     34.80 o
   8   6   2       37.22       62.75     42.72 o
   9   6   2       29.22        0.04     47.48 o
   1   7   2     3649.43     3484.71     83.85 o
   2   7   2     3291.36     3401.42    101.90 o
   3   7   2     7572.70     7009.17    128.20 o
   4   7   2       67.10       87.85     46.66 o
   5   7   2      567.76      553.30     38.14 o
   6   7   2      526.12      527.69     35.35 o
   7   7   2      964.33      980.75     42.93 o
   8   7   2      547.08      546.49     39.78 o
   9   7   2      461.96      436.00     54.32 o
   0   8   2     6783.84     7564.13    113.60 o
   1   8   2    11662.85    12052.29     97.25 o
   2   8   2        0.93      -25.46     40.72 o
   3   8   2      666.65      715.39     52.20 o
   4   8   2     1658.96     1655.88     55.35 o
   5   8   2     3753.11     3648.51    131.29 o
   6   8   2        9.40       43.41     42.01 o
   7   8   2      302.06      319.08     44.87 o
   8   8   2      110.34       92.95     49.06 o
   9   8   2       15.38       43.25     50.97 o
   1   9   2     2136.25     2239.97     39.65 o
   2   9   2      635.79      590.46     48.12 o
   3   9   2      602.57      588.71     46.76 o
   4   9   2       56.39       77.81     55.07 o
   5   9   2      890.99      901.81     60.03 o
   6   9   2      442.08      436.55     44.76 o
   7   9   2      764.04      757.87     47.05 o
   8   9   2       70.66      117.57     46.84 o
   0  10   2      186.18      231.12     52.17 o
   1  10   2     1370.33     1488.18     47.31 o
   2  10   2      448.13      467.48     41.57 o
   3  10   2        7.51       19.60     30.91 o
   4  10   2      767.38      840.52     57.46 o
   5  10   2     1265.68     1321.18    118.99 o
   6  10   2      685.63      621.80     63.93 o
   7  10   2      226.02      239.66     70.27 o
   8  10   2       42.27       84.14     37.67 o
   1  11   2       70.35       74.34     32.45 o
   2  11   2       11.35       11.46     32.35 o
   3  11   2      159.23      150.30     38.27 o
   4  11   2      195.98      264.09     37.83 o
   5  11   2       48.80       42.18     39.21 o
   6  11   2       50.02        1.52     40.96 o
   7  11   2      266.80      221.02     37.10 o
   0  12   2      540.73      497.66     45.22 o
   1  12   2     2059.19     2119.68     42.74 o
   2  12   2        6.44      -37.61     32.90 o
   3  12   2       85.21       52.66     37.99 o
   4  12   2      151.43      217.27     37.51 o
   5  12   2      985.58     1107.75     85.38 o
   6  12   2      263.11      293.66     36.04 o
   7  12   2      130.12       76.83     39.82 o
   1  13   2      763.38      821.41     35.95 o
   2  13   2      217.08      261.19     36.59 o
   3  13   2      560.06      614.10     49.91 o
   4  13   2       11.76       -6.65     39.28 o
   5  13   2       60.42       53.14     39.53 o
   6  13   2        0.08       -4.63     34.97 o
   0  14   2     1336.24     1510.36    164.36 o
   1  14   2      469.87      614.23     47.35 o
   2  14   2       23.26       26.58     31.58 o
   3  14   2        1.64       39.84     38.52 o
   4  14   2       38.31       58.15     32.85 o
   5  14   2      183.76      230.20     37.35 o
   1  15   2        0.48       23.39     31.57 o
   2  15   2      134.78      177.16     30.79 o
   3  15   2      149.99      223.92     49.84 o
   4  15   2       83.41       42.87     32.16 o
   0  16   2      313.92      328.38     61.06 o
   1  16   2       36.73       17.55     32.96 o
   2  16   2       51.99       51.89     38.00 o
   1   1   3     7381.82     7523.29     75.58 o
   2   1   3     6146.35     5890.24    100.79 o
   3   1   3     1887.58     1943.72     60.30 o
   4   1   3     1436.30     1464.94     43.02 o
   5   1   3      954.74      999.87     43.52 o
   6   1   3      138.54      164.93     46.65 o
   7   1   3      102.09      121.00     47.43 o
   8   1   3      239.92      217.91     50.65 o
   9   1   3        0.00      -26.17     56.27 o
  10   1   3        5.23       18.53     53.06 o
   0   2   3      466.94      505.40     75.90 o
   1   2   3       10.46       12.20     49.50 o
   2   2   3    77466.42    75879.23    673.38 o
   3   2   3     3466.97     3560.85     63.47 o
   4   2   3     3748.01     3374.10     51.51 o
   5   2   3      356.69      412.00     43.92 o
   6   2   3      277.74      268.23     45.10 o
   7   2   3        3.30       57.00     44.66 o
   8   2   3       57.10       69.41     46.79 o
   9   2   3        6.81       32.94     54.66 o
  10   2   3      193.30      174.97     58.10 o
   1   3   3      775.82      779.61     48.63 o
   2   3   3     2481.28     2614.40     76.35 o
   3   3   3       25.63       76.95     40.53 o
   4   3   3      320.10      310.97     50.97 o
   5   3   3        9.41       14.72     39.48 o
   6   3   3      364.87      372.70     41.79 o
   7   3   3       87.73       73.43     40.22 o
   8   3   3      787.08      860.53     51.16 o
   9   3   3       62.29       60.43     49.54 o
  10   3   3      178.31      172.65     58.17 o
   0   4   3      363.31      437.77     64.03 o
   1   4   3     1595.33     1664.76     60.32 o
   2   4   3     2743.25     2880.96     60.28 o
   3   4   3     1820.49     2000.96     50.92 o
   4   4   3        1.45       25.78     45.65 o
   5   4   3      452.89      417.07     49.93 o
   6   4   3      438.98      414.03     39.90 o
   7   4   3      371.30      396.10     43.80 o
   8   4   3       15.09        0.87     43.85 o
   9   4   3        9.45       50.96     46.12 o
  10   4   3        0.32       -3.73     60.37 o
   1   5   3       14.77       29.09     44.07 o
   2   5   3      947.11     1064.07     45.96 o
   3   5   3     1293.17     1316.50     53.15 o
   4   5   3     4600.10     4745.95     91.13 o
   5   5   3      171.13      196.06     40.94 o
   6   5   3      341.57      324.22     37.90 o
   7   5   3        0.05      -26.15     41.18 o
   8   5   3        1.42        3.44     44.47 o
   9   5   3        9.73      -12.05     45.42 o
  10   5   3        5.18       11.62     45.48 o
   0   6   3      371.91      322.93     80.73 o
   1   6   3      141.98      145.57     45.27 o
   2   6   3      120.66      176.27     39.71 o
   3   6   3      105.78      129.65     37.89 o
   4   6   3      493.28      478.29     43.40 o
   5   6   3      444.54      502.74     39.93 o
   6   6   3     1669.22     1670.10     45.84 o
   7   6   3       70.64      114.49     39.67 o
   8   6   3       47.30       92.19     41.27 o
   9   6   3        0.21        5.59     47.19 o
   1   7   3      495.52      574.66     44.71 o
   2   7   3     1345.43     1302.25     47.40 o
   3   7   3       29.67       10.51     41.62 o
   4   7   3       48.15      103.72     40.42 o
   5   7   3      506.36      483.21     37.76 o
   6   7   3        9.80       44.08     42.50 o
   7   7   3        0.21       12.43     38.85 o
   8   7   3      277.33      268.14     39.31 o
   9   7   3        1.90       28.16     47.49 o
   0   8   3    20419.17    20702.47    147.26 o
   1   8   3     1037.29     1115.62     35.81 o
   2   8   3      466.96      465.67     43.63 o
   3   8   3      163.55      190.27     53.25 o
   4   8   3      104.28      108.91     58.25 o
   5   8   3        6.06       17.81     29.23 o
   6   8   3      268.22      256.74     42.04 o
   7   8   3        0.17       -8.08     34.25 o
   8   8   3      418.69      354.62     50.50 o
   9   8   3        1.57       14.41     44.68 o
   1   9   3       69.74      103.87     37.52 o
   2   9   3     2672.57     2637.58     46.91 o
   3   9   3      212.40      282.47     34.08 o
   4   9   3       13.34       10.68     45.49 o
   5   9   3      279.13      315.67     37.25 o
   6   9   3       18.16       69.26     41.90 o
   7   9   3       11.56       50.14     40.39 o
   8   9   3      176.91      202.72     42.84 o
   0  10   3      964.92     1085.81     76.00 o
   1  10   3       98.97      121.19     42.48 o
   2  10   3      220.75      204.34     41.37 o
   3  10   3      124.41      159.72     39.83 o
   4  10   3     1516.12     1529.61     76.08 o
   5  10   3        9.87       18.09     34.34 o
   6  10   3      740.34      776.58     57.32 o
   7  10   3      141.38      147.17     34.26 o
   8  10   3       88.95      122.62     35.57 o
   1  11   3        2.51       27.93     31.89 o
   2  11   3      711.34      664.53     39.48 o
   3  11   3       39.62      101.44     43.00 o
   4  11   3      470.25      608.18     38.92 o
   5  11   3       12.62      -17.24     43.25 o
   6  11   3      191.90      156.20     33.75 o
   7  11   3        2.65       54.31     38.36 o
   0  12   3       29.48       -4.15     41.54 o
   1  12   3      173.30      221.65     34.43 o
   2  12   3      686.77      702.04     38.74 o
   3  12   3        0.24       49.43     43.60 o
   4  12   3      423.99      350.21     36.07 o
   5  12   3       29.96       11.95     31.77 o
   6  12   3      283.74      325.54     34.77 o
   7  12   3       35.11       17.40     37.32 o
   1  13   3       27.98       33.09     34.54 o
   2  13   3      410.18      445.79     30.02 o
   3  13   3       52.60       64.66     38.80 o
   4  13   3      766.02      705.86     52.07 o
   5  13   3        6.98       21.12     38.85 o
   6  13   3       27.61       25.85     34.84 o
   0  14   3       72.13       87.98     38.68 o
   1  14   3       14.98       15.26     26.66 o
   2  14   3      217.21      206.18     38.81 o
   3  14   3        4.56       48.39     31.18 o
   4  14   3      157.91      124.13     40.85 o
   5  14   3       15.87       50.76     36.75 o
   1  15   3        0.18       20.35     31.63 o
   2  15   3      430.97      465.27     47.14 o
   3  15   3        0.02       -3.63     30.70 o
   4  15   3      155.92      161.00     37.46 o
   0  16   3      765.19      727.37     57.85 o
   1  16   3       18.07       26.77     33.61 o
   2  16   3        6.11       35.83     32.28 o
   0   0   4    52531.17    51072.86   1440.04 o
   1   0   4    52057.58    52862.96    584.63 o
   2   0   4    10308.32    10709.57    145.16 o
   3   0   4       55.05       86.98     64.17 o
   4   0   4     9539.01     9202.60    128.27 o
   5   0   4    22532.60    22509.44    142.57 o
   6   0   4     6138.40     5958.70     84.26 o
   7   0   4     1142.57     1149.08     62.51 o
   8   0   4       12.07       -3.93     68.38 o
   9   0   4       16.65       10.28     62.72 o
  10   0   4      879.32      707.39     99.40 o
   1   1   4     8344.62     8636.44     76.47 o
   2   1   4     6547.79     6687.18    134.71 o
   3   1   4    15921.13    14767.60    107.15 o
   4   1   4      829.11      770.84     42.84 o
   5   1   4     1055.59     1007.50     43.89 o
   6   1   4      609.67      669.31     50.78 o
   7   1   4      246.47      282.65     46.47 o
   8   1   4     1869.08     1902.00     53.86 o
   9   1   4     1076.16     1143.20     62.89 o
  10   1   4       85.83       64.06     51.47 o
   0   2   4    11069.84    10699.13    105.05 o
   1   2   4    66186.51    65339.86    291.98 o
   2   2   4    52905.19    52186.41    236.27 o
   3   2   4     1859.32     1950.77     58.76 o
   4   2   4     2367.41     2151.15     61.86 o
   5   2   4     6953.19     6449.72     68.95 o
   6   2   4      254.42      242.49     47.45 o
   7   2   4     1232.42     1216.14     57.20 o
   8   2   4      260.77      243.25     46.32 o
   9   2   4      533.48      528.17     61.99 o
  10   2   4      114.16      123.02     54.62 o
   1   3   4     3405.72     3483.59     72.66 o
   2   3   4      638.47      550.05     44.48 o
   3   3   4     3296.25     2950.59     54.10 o
   4   3   4       27.19       34.40     42.27 o
   5   3   4     1171.55     1258.06     49.62 o
   6   3   4        3.24       34.23     46.90 o
   7   3   4     1730.28     1702.63     53.27 o
   8   3   4      103.64      103.47     45.83 o
   9   3   4     1672.35     1685.06     57.67 o
  10   3   4      216.85      211.73     48.71 o
   0   4   4     5717.06     5729.69    119.92 o
   1   4   4    10309.00    10346.04     90.59 o
   2   4   4     1520.46     1348.22     45.69 o
   3   4   4      790.74      905.83     41.31 o
   4   4   4       75.44       51.03     40.49 o
   5   4   4     6289.52     6241.78    111.25 o
   6   4   4       54.69       59.39     38.80 o
   7   4   4      886.30      926.99     48.33 o
   8   4   4       34.33       33.95     44.39 o
   9   4   4        3.74       16.45     46.88 o
  10   4   4       67.53       77.38     47.97 o
   1   5   4     2109.80     2019.36     48.36 o
   2   5   4     4903.21     4646.32     51.33 o
   3   5   4     9692.61     9732.03    149.79 o
   4   5   4    16711.87    16589.97    230.25 o
   5   5   4      387.74      360.45     47.66 o
   6   5   4        5.18       -7.11     37.50 o
   7   5   4      598.34      607.90     40.59 o
   8   5   4      803.86      858.40     48.98 o
   9   5   4     1127.11     1042.17     52.79 o
  10   5   4      129.72       88.59     47.25 o
   0   6   4     9156.98     8532.92    111.24 o
   1   6   4    17063.56    16395.33    149.27 o
   2   6   4     2176.11     2349.72     44.06 o
   3   6   4      417.95      465.22     44.55 o
   4   6   4      381.86      360.47     43.38 o
   5   6   4     2627.04     2421.24     52.60 o
   6   6   4      955.69      913.32     45.57 o
   7   6   4      428.37      425.02     38.71 o
   8   6   4       49.18       79.82     43.84 o
   9   6   4      143.17      126.25     42.95 o
   1   7   4     2150.25     2006.50     52.55 o
   2   7   4     2927.94     2906.96     77.28 o
   3   7   4     4397.07     4018.89     45.13 o
   4   7   4      907.10      876.06     40.02 o
   5   7   4     1423.78     1350.54     38.40 o
   6   7   4        0.27       40.09     42.27 o
   7   7   4     2625.29     2478.25     58.12 o
   8   7   4      219.03      205.08     45.52 o
   9   7   4      298.34      343.52     41.23 o
   0   8   4     3242.54     3220.62     95.98 o
   1   8   4     8748.97     8516.88     77.62 o
   2   8   4      398.78      367.83     38.62 o
   3   8   4       23.23       18.04     33.01 o
   4   8   4      915.69      970.13     59.81 o
   5   8   4     3324.62     3209.75    130.97 o
   6   8   4      183.59      175.35     32.87 o
   7   8   4      229.00      242.34     36.22 o
   8   8   4       16.57       -1.02     28.86 o
   9   8   4      141.48      116.56     46.97 o
   1   9   4      234.77      252.10     43.91 o
   2   9   4      527.44      533.96     39.08 o
   3   9   4     2675.13     2636.47     75.76 o
   4   9   4      899.28      857.29     41.33 o
   5   9   4      246.51      319.99     35.03 o
   6   9   4      727.14      659.65     44.60 o
   7   9   4      360.26      381.63     39.04 o
   8   9   4       18.73       11.60     38.14 o
   0  10   4       63.13       31.03     49.70 o
   1  10   4     1999.91     2164.97     68.29 o
   2  10   4     1009.60     1027.92     44.03 o
   3  10   4     1070.69     1034.92     35.03 o
   4  10   4     1028.54     1050.71     47.26 o
   5  10   4     1373.79     1401.64     51.39 o
   6  10   4      753.30      856.95     53.90 o
   7  10   4      364.40      339.91     36.73 o
   8  10   4        3.07       -7.63     32.29 o
   1  11   4      467.17      485.23     45.92 o
   2  11   4      144.49      121.84     34.14 o
   3  11   4      112.29      133.00     37.67 o
   4  11   4     1286.07     1341.52     73.10 o
   5  11   4      162.07      170.03     32.40 o
   6  11   4       59.92       68.08     35.72 o
   7  11   4      199.41      177.41     39.54 o
   0  12   4       79.40      199.38    101.24 o
   1  12   4      710.10      711.30     38.96 o
   2  12   4      131.49      157.76     41.93 o
   3  12   4       21.53       68.48     37.43 o
   4  12   4        2.42       12.25     37.43 o
   5  12   4     1171.21     1140.81     47.81 o
   6  12   4       94.47       55.05     31.92 o
   7  12   4       98.20      149.35     39.83 o
   1  13   4        2.06       84.84     33.42 o
   2  13   4        5.78      -15.70     51.92 o
   3  13   4      814.21      791.35     38.32 o
   4  13   4       41.78       78.79     45.83 o
   5  13   4       47.75       39.10     40.34 o
   6  13   4       47.33       66.23     38.45 o
   0  14   4      809.08      744.54     62.19 o
   1  14   4      584.95      698.88     36.22 o
   2  14   4        3.13      -17.49     31.48 o
   3  14   4       15.78       27.24     44.77 o
   4  14   4      106.53      120.63     40.99 o
   5  14   4      488.13      553.79     85.82 o
   1  15   4      281.81      311.98     33.01 o
   2  15   4      563.27      584.80     37.66 o
   3  15   4      293.10      250.71     32.81 o
   4  15   4      269.91      285.55     54.47 o
   0  16   4      305.78      278.65    133.33 o
   1  16   4      146.72      132.25     35.33 o
   2  16   4       10.21        7.44     33.98 o
   1   1   5     7545.68     7539.68     67.10 o
   2   1   5      153.55      185.64     59.07 o
   3   1   5     1543.48     1583.01     47.50 o
   4   1   5      107.14       68.09     43.08 o
   5   1   5      188.50      187.91     39.04 o
   6   1   5      526.86      592.70     46.63 o
   7   1   5       73.97       82.01     47.59 o
   8   1   5       19.76       33.12     41.99 o
   9   1   5       25.39       22.83     43.25 o
  10   1   5        3.58       60.26     72.17 o
   0   2   5      394.49      255.29     73.11 o
   1   2   5      696.44      761.55     45.10 o
   2   2   5      254.56      312.30     48.00 o
   3   2   5      893.66      843.21     41.32 o
   4   2   5      433.82      450.20     50.10 o
   5   2   5      105.50       80.17     42.59 o
   6   2   5      125.29      143.19     46.44 o
   7   2   5      183.22      181.55     47.93 o
   8   2   5      194.10      232.18     50.45 o
   9   2   5       47.93       41.58     43.84 o
  10   2   5       26.12       16.81     53.80 o
   1   3   5      902.67      974.67     49.61 o
   2   3   5     3083.59     3253.65     61.38 o
   3   3   5     8885.10     8880.58     67.44 o
   4   3   5      813.36      805.75     54.30 o
   5   3   5        1.79       47.92     43.06 o
   6   3   5      410.12      487.20     47.64 o
   7   3   5       12.95       18.85     46.73 o
   8   3   5        1.84       23.13     44.71 o
   9   3   5      102.33       84.89     38.49 o
  10   3   5       65.40       48.62     50.57 o
   0   4   5     2130.30     2097.64     69.12 o
   1   4   5      606.94      659.14     52.89 o
   2   4   5     7912.59     7667.47     77.85 o
   3   4   5      758.49      797.90     36.27 o
   4   4   5       23.17       82.96     35.62 o
   5   4   5     1015.64     1102.40     47.75 o
   6   4   5        3.59       34.18     44.95 o
   7   4   5       86.28       40.89     40.42 o
   8   4   5       76.89       83.06     43.92 o
   9   4   5      182.90      162.74     41.27 o
  10   4   5       18.98       15.72     44.60 o
   1   5   5       35.43       46.66     33.78 o
   2   5   5       59.81       66.69     36.95 o
   3   5   5     1075.45     1110.45     36.47 o
   4   5   5     3247.36     3324.18     71.06 o
   5   5   5      480.60      460.24     47.63 o
   6   5   5      798.83      829.87     45.56 o
   7   5   5       14.03       54.13     42.92 o
   8   5   5       43.05       55.03     34.39 o
   9   5   5      423.88      407.27     40.35 o
  10   5   5       10.49       10.32     41.44 o
   0   6   5     1092.64     1237.81     85.47 o
   1   6   5     6725.04     6976.55     92.13 o
   2   6   5     3464.28     3666.85     66.62 o
   3   6   5     1970.04     2082.18     70.93 o
   4   6   5      808.54      855.72     38.02 o
   5   6   5      193.34      199.49     44.27 o
   6   6   5     1182.43     1186.99     45.62 o
   7   6   5      104.74      114.81     37.26 o
   8   6   5       84.95       41.85     35.79 o
   9   6   5        1.72       -1.97     35.83 o
   1   7   5      990.80     1018.04     49.43 o
   2   7   5        1.71       88.16     30.52 o
   3   7   5      747.38      733.01     36.36 o
   4   7   5     1716.44     1721.67     33.74 o
   5   7   5        3.27       18.73     32.14 o
   6   7   5      491.06      502.92     32.37 o
   7   7   5      239.08      183.67     36.41 o
   8   7   5        2.37        6.44     35.27 o
   9   7   5       42.07       50.32     39.90 o
   0   8   5       95.93      211.17     79.68 o
   1   8   5     2756.85     2802.92     64.34 o
   2   8   5      562.89      552.86     37.89 o
   3   8   5        0.09      -26.07     33.25 o
   4   8   5      331.52      336.85     30.40 o
   5   8   5     1039.16      993.59     40.61 o
   6   8   5       34.17       14.58     32.19 o
   7   8   5       38.59       52.12     32.39 o
   8   8   5        0.60       -1.83     36.38 o
   9   8   5       12.69       22.26     41.11 o
   1   9   5      247.05      225.98     39.27 o
   2   9   5        4.12        8.02     32.73 o
   3   9   5      694.24      728.94     34.16 o
   4   9   5      397.17      402.89     28.82 o
   5   9   5        2.63        9.96     34.09 o
   6   9   5        0.29       -7.24     29.75 o
   7   9   5      765.70      702.92     43.13 o
   8   9   5      131.68       84.06     35.82 o
   0  10   5      454.52      539.36     56.28 o
   1  10   5     1551.06     1604.66     83.74 o
   2  10   5        3.16      -19.48     37.88 o
   3  10   5      157.08      142.57     38.14 o
   4  10   5        1.08       64.74     37.62 o
   5  10   5      491.48      552.62     35.94 o
   6  10   5      317.41      302.08     37.22 o
   7  10   5      122.98      122.03     38.26 o
   8  10   5       41.70       26.50     36.86 o
   1  11   5      777.98      824.68     50.33 o
   2  11   5      386.23      363.42     34.96 o
   3  11   5      390.69      395.64     34.94 o
   4  11   5      515.57      529.25     35.68 o
   5  11   5      361.49      357.09     36.22 o
   6  11   5       15.37       29.29     32.45 o
   7  11   5      110.10      153.44     46.28 o
   0  12   5      422.17      461.69     55.18 o
   1  12   5      170.58      254.86     38.81 o
   2  12   5     1204.81     1193.85    105.92 o
   3  12   5       37.43       27.46     34.17 o
   4  12   5      245.89      264.77     39.14 o
   5  12   5      141.27      144.63     36.18 o
   6  12   5      315.01      280.16     42.87 o
   7  12   5       98.82      102.67     40.90 o
   1  13   5      424.71      442.12     43.03 o
   2  13   5      838.84      818.95     45.78 o
   3  13   5      601.08      532.41     63.81 o
   4  13   5      187.43      291.75     39.88 o
   5  13   5       89.98      107.93     34.39 o
   6  13   5        8.07       31.63     34.92 o
   0  14   5     2073.60     2037.61    204.33 o
   1  14   5      287.01      311.21     29.77 o
   2  14   5       45.75       57.21     34.17 o
   3  14   5       14.66       50.48     31.96 o
   4  14   5        0.35      -46.09     40.65 o
   5  14   5      128.75      159.69     34.58 o
   1  15   5      267.71      275.75     33.08 o
   2  15   5      359.58      369.15     37.92 o
   3  15   5      365.82      392.81     42.02 o
   4  15   5        6.42       12.33     48.80 o
   0  16   5      109.65       73.41     57.80 o
   1  16   5       75.32       65.20     32.16 o
   2  16   5        7.46       13.76     32.05 o
   0   0   6   315619.03   258245.84   4694.98 o
   1   0   6    20151.26    20824.38    140.72 o
   2   0   6     5620.87     5296.98     96.77 o
   3   0   6      536.97      522.42     76.37 o
   4   0   6     1446.25     1409.21     68.15 o
   5   0   6       93.18      145.22     55.91 o
   6   0   6     1893.54     1811.10     58.51 o
   7   0   6      520.99      557.76     58.00 o
   8   0   6       80.40       59.69     94.93 o
   9   0   6       86.28      137.27     92.83 o
  10   0   6      537.26      534.89    102.30 o
   1   1   6       46.62       82.05     42.41 o
   2   1   6     9779.67     9447.75     71.57 o
   3   1   6       35.50       50.34     44.12 o
   4   1   6    14092.08    13823.09    130.80 o
   5   1   6      609.20      653.75     39.24 o
   6   1   6       98.55       93.87     33.22 o
   7   1   6       71.76       86.58     43.00 o
   8   1   6     1800.88     1897.41     48.12 o
   9   1   6        9.61       48.37     47.89 o
  10   1   6      196.00      156.12     67.93 o
   0   2   6    25805.42    27148.03    145.27 o
   1   2   6       21.81       70.17     48.27 o
   2   2   6     3227.00     3139.29     59.83 o
   3   2   6      182.73      164.86     38.27 o
   4   2   6     6183.49     5972.40     55.56 o
   5   2   6       40.02       54.71     34.08 o
   6   2   6     8639.02     8866.51    127.58 o
   7   2   6        9.12       33.66     41.16 o
   8   2   6       47.24       71.19     42.16 o
   9   2   6       59.71       75.53     42.39 o
  10   2   6      154.45      156.44     53.65 o
   1   3   6     4790.70     4743.62     52.33 o
   2   3   6      381.80      251.02     39.09 o
   3   3   6     3492.18     3631.89     54.08 o
   4   3   6    29780.60    28743.01    338.46 o
   5   3   6     1024.35      945.78     45.12 o
   6   3   6     1432.91     1443.94     44.03 o
   7   3   6        6.99       27.54     38.79 o
   8   3   6     2721.74     2771.78     51.01 o
   9   3   6       59.88       60.59     41.74 o
  10   3   6      357.07      324.20     57.02 o
   0   4   6     6581.17     6369.29     87.15 o
   1   4   6       83.81       81.93     34.63 o
   2   4   6     6772.13     6672.97     64.31 o
   3   4   6     4065.25     4515.12     48.37 o
   4   4   6     8027.62     7653.32     85.87 o
   5   4   6      675.89      705.55     38.87 o
   6   4   6     3764.71     3613.47     67.53 o
   7   4   6      349.95      442.91     39.55 o
   8   4   6      138.88      138.22     39.25 o
   9   4   6        8.15       21.38     38.76 o
  10   4   6      421.47      436.72     44.30 o
   1   5   6       13.90       60.91     33.45 o
   2   5   6    13178.10    12109.62    195.67 o
   3   5   6      640.31      688.05     32.29 o
   4   5   6     6465.83     6180.84     91.14 o
   5   5   6        0.04       13.50     38.78 o
   6   5   6      880.77      862.08     43.89 o
   7   5   6      372.76      322.22     38.10 o
   8   5   6     2867.78     2707.57     45.74 o
   9   5   6        1.23       17.42     38.65 o
  10   5   6      303.90      258.48     44.02 o
   0   6   6    17165.29    16322.77    100.40 o
   1   6   6        0.48      -16.44     31.94 o
   2   6   6        4.47        3.78     31.80 o
   3   6   6     2528.45     2337.59     60.88 o
   4   6   6     6827.17     6847.42     88.23 o
   5   6   6     1051.45     1044.75     35.43 o
   6   6   6      929.20      942.73     36.76 o
   7   6   6      562.86      517.31     36.39 o
   8   6   6       52.93       36.72     38.44 o
   9   6   6       26.63       22.94     35.94 o
   1   7   6     2334.30     2433.81     57.83 o
   2   7   6    10096.75     9702.72     68.59 o
   3   7   6      150.26      136.32     29.09 o
   4   7   6     1652.54     1624.33     37.10 o
   5   7   6      427.92      486.89     34.69 o
   6   7   6      466.41      471.70     34.94 o
   7   7   6       66.73       71.14     33.48 o
   8   7   6     1200.96     1185.89     38.18 o
   9   7   6        4.49       43.81     37.31 o
   0   8   6     9646.95     9557.98    104.93 o
   1   8   6       19.99        9.30     44.87 o
   2   8   6     1274.69     1274.07     38.07 o
   3   8   6       14.93       14.15     33.45 o
   4   8   6      987.17      986.88     42.10 o
   5   8   6      826.03      844.55     33.25 o
   6   8   6      822.80      914.58     37.31 o
   7   8   6        1.32       -9.72     35.61 o
   8   8   6      204.10      154.79     34.61 o
   9   8   6        0.23       22.76     39.37 o
   1   9   6      205.97      194.06     44.27 o
   2   9   6     2101.53     2103.19     57.66 o
   3   9   6        0.06       -7.90     32.88 o
   4   9   6     2265.69     2314.09     60.90 o
   5   9   6        2.34       23.57     27.41 o
   6   9   6       11.91       31.91     35.61 o
   7   9   6       56.71       39.30     32.84 o
   8   9   6      786.21      780.25     56.16 o
   0  10   6     5646.78     5690.98     85.47 o
   1  10   6      198.95      271.07     51.41 o
   2  10   6     1992.44     2039.76     78.81 o
   3  10   6       13.37        7.45     36.92 o
   4  10   6     2070.17     1979.15     64.72 o
   5  10   6      272.49      242.20     30.90 o
   6  10   6     1240.73     1231.62     42.02 o
   7  10   6       36.77       39.11     35.97 o
   8  10   6        6.00       15.01     42.56 o
   1  11   6      102.05       86.52     35.95 o
   2  11   6     1784.15     1829.27     57.64 o
   3  11   6      274.70      351.95     42.62 o
   4  11   6     1077.44     1159.19     58.57 o
   5  11   6       18.26       19.83     39.55 o
   6  11   6      130.23      105.91     35.96 o
   7  11   6       24.56       50.91     40.38 o
   0  12   6     4630.00     4980.43     83.89 o
   1  12   6       71.87       27.29     32.91 o
   2  12   6       33.43       83.28     69.83 o
   3  12   6       15.56      -20.77     37.75 o
   4  12   6      764.35      752.97     35.17 o
   5  12   6      108.66      134.03     33.69 o
   6  12   6      478.85      508.93     43.26 o
   7  12   6       51.45       46.43     35.60 o
   1  13   6        2.86       -2.81     33.55 o
   2  13   6      499.04      524.94     40.74 o
   3  13   6      207.67      226.71     39.58 o
   4  13   6      116.58      144.99     30.70 o
   5  13   6       31.42       54.31     36.65 o
   6  13   6        3.33       12.98     34.08 o
   0  14   6     1042.90     1024.38     71.13 o
   1  14   6       35.37       24.96     34.82 o
   2  14   6       33.80        9.37     38.02 o
   3  14   6        6.78        4.29     46.49 o
   4  14   6       36.51       59.06     31.35 o
   5  14   6        0.00       -7.88     42.76 o
   1  15   6       24.04       67.90     32.56 o
   2  15   6      150.72      130.10     31.04 o
   3  15   6       68.90       80.52     33.67 o
   4  15   6      146.40      143.18     32.82 o
   0  16   6      395.97      355.41     56.54 o
   1  16   6       41.15       65.60     42.05 o
   2  16   6       16.69       16.69     37.37 o
   1   1   7      338.12      347.84     46.44 o
   2   1   7     5415.20     5487.90     57.86 o
   3   1   7     1295.41     1170.27     46.93 o
   4   1   7      305.50      298.66     47.27 o
   5   1   7       15.99       39.80     39.18 o
   6   1   7        5.85       35.39     34.87 o
   7   1   7      485.49      476.58     35.37 o
   8   1   7       40.23       47.35     44.84 o
   9   1   7      206.24      184.97     46.95 o
  10   1   7      242.35      160.23     77.62 o
   0   2   7    19049.97    18690.62    124.57 o
   1   2   7      576.82      554.90     42.59 o
   2   2   7      114.02      129.20     36.35 o
   3   2   7     2523.29     2519.33     47.88 o
   4   2   7      879.85      895.85     39.98 o
   5   2   7      129.82      151.72     36.49 o
   6   2   7       10.17        9.61     40.41 o
   7   2   7        7.20       25.34     33.42 o
   8   2   7      267.29      253.52     41.07 o
   9   2   7      244.39      238.52     41.88 o
  10   2   7       21.51       -3.78     68.93 o
   1   3   7     1073.07     1170.47     45.47 o
   2   3   7     5387.34     5410.32     81.76 o
   3   3   7     2791.25     2920.09     47.71 o
   4   3   7     2065.83     2014.77     48.81 o
   5   3   7       11.54       19.70     37.67 o
   6   3   7      272.54      289.44     41.17 o
   7   3   7       29.96       12.74     37.77 o
   8   3   7       87.47       66.59     37.70 o
   9   3   7      261.05      252.37     39.69 o
  10   3   7       61.28       48.07     48.05 o
   0   4   7     1770.20     1851.58     99.73 o
   1   4   7      924.30      885.21     38.88 o
   2   4   7      385.74      305.62     37.86 o
   3   4   7        7.88       21.24     31.42 o
   4   4   7     2017.16     2144.04     43.30 o
   5   4   7      765.73      686.76     39.17 o
   6   4   7       95.85       86.84     37.05 o
   7   4   7       17.80        8.47     34.99 o
   8   4   7      115.34      158.49     38.61 o
   9   4   7       50.65       69.54     41.53 o
  10   4   7       19.75       17.61     44.67 o
   1   5   7     4837.85     4993.07     52.67 o
   2   5   7      201.98      200.97     33.56 o
   3   5   7      696.85      591.04     32.42 o
   4   5   7     1029.95     1016.33     34.74 o
   5   5   7        0.17       -8.30     32.98 o
   6   5   7      326.17      390.60     45.40 o
   7   5   7       95.39       78.09     37.39 o
   8   5   7       19.50       31.19     37.57 o
   9   5   7       80.07      104.14     41.31 o
  10   5   7        0.14      -17.24     46.02 o
   0   6   7      261.94      239.66     45.52 o
   1   6   7       38.14       45.75     35.88 o
   2   6   7       38.08      115.40     39.05 o
   3   6   7        8.89       13.05     27.63 o
   4   6   7       79.78       89.85     29.16 o
   5   6   7       72.57       81.31     30.86 o
   6   6   7      703.54      744.40     40.38 o
   7   6   7      119.98      160.79     34.80 o
   8   6   7      183.79      129.43     38.95 o
   9   6   7       76.61       65.20     37.22 o
   1   7   7        1.03      -31.27     46.09 o
   2   7   7        2.69       48.63     35.25 o
   3   7   7      401.57      388.30     29.04 o
   4   7   7      184.50      195.66     35.57 o
   5   7   7       86.91       75.52     29.91 o
   6   7   7      726.89      738.92     35.04 o
   7   7   7      114.48      143.51     39.07 o
   8   7   7       79.51       71.33     35.20 o
   9   7   7      102.15       81.03     40.68 o
   0   8   7      360.42      469.41     79.68 o
   1   8   7       12.84        2.91     32.06 o
   2   8   7       36.74       35.61     34.83 o
   3   8   7      276.32      277.65     38.90 o
   4   8   7      384.97      355.68     32.74 o
   5   8   7     2595.47     2682.40    128.53 o
   6   8   7       16.57       25.74     29.62 o
   7   8   7      865.41      835.41     48.26 o
   8   8   7       34.54       15.38     32.46 o
   9   8   7        3.21        0.30     38.33 o
   1   9   7      795.44      785.42     47.23 o
   2   9   7      400.25      482.01     35.42 o
   3   9   7     1560.30     1613.34     44.26 o
   4   9   7       65.42       94.23     29.91 o
   5   9   7       30.92       54.66     29.02 o
   6   9   7      131.58       78.88     32.61 o
   7   9   7      216.81      242.04     34.19 o
   8   9   7        0.36       -1.61     36.62 o
   0  10   7      127.85      177.24     74.68 o
   1  10   7      691.10      687.62     46.10 o
   2  10   7      341.68      350.80     39.01 o
   3  10   7      906.48      834.02     37.17 o
   4  10   7       70.24      119.31     24.07 o
   5  10   7      647.83      629.00     31.68 o
   6  10   7       71.33       55.36     26.24 o
   7  10   7      312.42      328.04     39.40 o
   8  10   7       78.60       40.85     36.54 o
   1  11   7      238.98      206.10     53.91 o
   2  11   7       53.05       78.28     33.60 o
   3  11   7      329.81      351.09     65.26 o
   4  11   7      412.79      398.51     36.31 o
   5  11   7        0.60       80.62     35.91 o
   6  11   7      123.06       98.81     31.20 o
   7  11   7      243.50      320.93     41.18 o
   0  12   7       36.48       49.96     54.44 o
   1  12   7      172.80      175.34     37.94 o
   2  12   7      913.52      904.40     40.65 o
   3  12   7        0.10        3.74     30.36 o
   4  12   7      228.51      234.75     35.86 o
   5  12   7      137.22      149.50     40.52 o
   6  12   7        0.38       66.38     37.25 o
   7  12   7       98.85       96.21     43.66 o
   1  13   7       82.69       88.16     37.92 o
   2  13   7      297.60      316.27     59.11 o
   3  13   7      503.03      493.75     46.46 o
   4  13   7      397.81      371.21     41.09 o
   5  13   7      192.12      183.27     34.71 o
   6  13   7        2.85        5.95     38.25 o
   0  14   7       23.77        6.85     54.73 o
   1  14   7      350.85      408.79    108.00 o
   2  14   7       97.58       44.04     34.43 o
   3  14   7        1.03      -14.21     36.31 o
   4  14   7       28.91       47.14     33.46 o
   5  14   7      184.64      138.33     40.77 o
   1  15   7      199.60      173.99     32.91 o
   2  15   7       94.41       95.97     46.40 o
   3  15   7      531.50      486.96     44.34 o
   4  15   7       30.37       25.93     33.98 o
   0  16   7       59.24       78.92     62.19 o
   1  16   7      214.34       99.72     37.72 o
   2  16   7       83.26      130.87     42.74 o
   0   0   8      236.73      371.58     90.91 o
   1   0   8     8650.82     8558.72     98.79 o
   2   0   8       88.11      109.25     59.79 o
   3   0   8     1284.42     1299.41     68.42 o
   4   0   8       10.17       16.31     45.16 o
   5   0   8    13292.64    12732.58    410.50 o
   6   0   8      130.24      150.85     56.59 o
   7   0   8      946.92      936.99     68.85 o
   8   0   8        8.57       37.28     52.32 o
   9   0   8      225.22      306.89     97.56 o
  10   0   8      134.10      102.03     96.51 o
   1   1   8     4733.01     4721.98     60.41 o
   2   1   8      141.71      199.50     39.52 o
   3   1   8    11348.42    11168.10     90.96 o
   4   1   8     1640.13     1713.28     42.40 o
   5   1   8        2.78       64.34     33.87 o
   6   1   8       48.51       57.39     35.69 o
   7   1   8     1353.95     1324.12     41.60 o
   8   1   8      835.35      852.08     54.57 o
   9   1   8     2372.51     2453.41    122.95 o
  10   1   8      115.64      116.79     69.51 o
   0   2   8     6312.36     6503.70     76.82 o
   1   2   8     4333.13     4015.63     44.13 o
   2   2   8     5348.63     5397.88     50.68 o
   3   2   8     1070.22     1176.58     44.11 o
   4   2   8     8773.86     8781.33     74.77 o
   5   2   8     7221.56     7113.02     56.37 o
   6   2   8     2992.78     2875.41     44.16 o
   7   2   8      219.36      244.32     36.10 o
   8   2   8        3.99      -18.22     43.13 o
   9   2   8      399.09      422.39     48.08 o
  10   2   8      106.73       83.55     70.26 o
   1   3   8     6592.72     6661.35     50.27 o
   2   3   8     7374.73     6811.92     61.83 o
   3   3   8     7601.06     7136.75     56.11 o
   4   3   8     8691.72     8383.52    164.18 o
   5   3   8      590.30      594.24     40.16 o
   6   3   8      929.54      942.26     40.13 o
   7   3   8      882.27      933.45     42.67 o
   8   3   8     1079.88     1136.20     42.46 o
   9   3   8     1640.00     1630.68     69.87 o
  10   3   8       41.13        7.58     48.12 o
   0   4   8     3289.43     3093.49     77.38 o
   1   4   8      285.95      346.18     33.48 o
   2   4   8     2688.29     2607.07     41.19 o
   3   4   8     2911.79     2735.07     45.58 o
   4   4   8     6141.91     6079.98     75.33 o
   5   4   8     4367.33     4248.61    108.56 o
   6   4   8     2123.88     2157.01     49.28 o
   7   4   8      919.36      949.45     39.28 o
   8   4   8       86.78       64.07     37.37 o
   9   4   8       24.97       19.01     38.31 o
  10   4   8        4.82       34.51     46.88 o
   1   5   8     4253.28     3988.82     43.14 o
   2   5   8      518.61      362.07     35.54 o
   3   5   8     7979.07     7166.86    122.71 o
   4   5   8      128.89       92.25     31.25 o
   5   5   8     2728.44     2716.81     44.22 o
   6   5   8        0.32       56.67     30.60 o
   7   5   8      444.40      468.89     36.85 o
   8   5   8      483.29      485.53     40.85 o
   9   5   8     1031.46      983.84     49.29 o
   0   6   8     7243.73     7282.36    125.96 o
   1   6   8     3187.71     3049.53     53.06 o
   2   6   8     2112.20     1943.72     48.93 o
   3   6   8      176.51      182.10     26.63 o
   4   6   8      178.70      212.24     33.65 o
   5   6   8     2648.29     2646.80     43.13 o
   6   6   8      351.96      348.12     35.84 o
   7   6   8       71.19       66.06     38.86 o
   8   6   8        4.16       11.28     32.67 o
   9   6   8       50.19       47.69     37.53 o
   1   7   8     5434.32     5504.45    122.12 o
   2   7   8     5212.87     4797.93    114.17 o
   3   7   8     7623.18     7112.32    133.96 o
   4   7   8      711.86      684.76     34.07 o
   5   7   8      966.05     1026.39     37.31 o
   6   7   8      917.77      969.96     34.80 o
   7   7   8     1285.21     1320.94     44.11 o
   8   7   8      619.61      528.14     35.80 o
   9   7   8      296.10      358.57     41.82 o
   0   8   8     7914.98     7715.34     95.98 o
   1   8   8     4972.90     5083.23     96.69 o
   2   8   8      592.28      516.81     36.49 o
   3   8   8      633.57      647.42     31.32 o
   4   8   8      623.75      551.41     39.03 o
   5   8   8     2966.89     2997.28     45.53 o
   6   8   8     1077.13     1100.24     35.63 o
   7   8   8       78.18      104.66     30.69 o
   8   8   8       24.30       44.55     33.35 o
   9   8   8      101.68       96.12     38.68 o
   1   9   8     1297.13     1516.28     58.20 o
   2   9   8     1303.00     1329.45     64.06 o
   3   9   8     1929.20     1882.68     91.59 o
   4   9   8       32.01       65.74     29.77 o
   5   9   8      589.77      555.08     34.49 o
   6   9   8      107.42      101.72     32.67 o
   7   9   8      587.34      535.01     37.15 o
   8   9   8      281.89      244.74     37.26 o
   0  10   8      629.13      508.85     77.58 o
   1  10   8     2578.46     2478.48    224.32 o
   2  10   8       47.62       32.02     43.09 o
   3  10   8      257.24      249.97     25.71 o
   4  10   8      120.44      120.75     31.41 o
   5  10   8      523.45      574.35     36.59 o
   6  10   8       34.10       27.24     28.23 o
   7  10   8       60.11       49.14     35.83 o
   8  10   8       70.86       83.17     30.75 o
   1  11   8       22.28      109.18     43.05 o
   2  11   8       80.12      146.49     37.29 o
   3  11   8      169.14      170.14     31.33 o
   4  11   8        2.30       57.23     34.47 o
   5  11   8      122.43       62.41     40.14 o
   6  11   8       81.81       97.41     33.73 o
   7  11   8      112.04      103.96     46.38 o
   0  12   8      466.18      496.75     55.22 o
   1  12   8      742.82      672.52     48.46 o
   2  12   8        0.42      -28.53     32.57 o
   3  12   8       33.41       83.59     31.30 o
   4  12   8      786.43      803.11     42.55 o
   5  12   8      404.78      417.11     39.17 o
   6  12   8      271.13      324.67     42.47 o
   7  12   8       35.07       56.41     45.74 o
   1  13   8      246.86      276.94     38.81 o
   2  13   8      639.94      707.35     45.32 o
   3  13   8      656.38      679.72     32.36 o
   4  13   8       66.22       50.35     32.33 o
   5  13   8        3.84        4.79     42.46 o
   6  13   8       19.93      -14.30     35.82 o
   0  14   8     1137.56     1106.63     44.90 o
   1  14   8      516.84      561.13     41.41 o
   2  14   8        4.34      107.78     37.68 o
   3  14   8        6.73        3.61     36.52 o
   4  14   8       12.16       57.79     33.31 o
   5  14   8      424.86      404.65     44.86 o
   1  15   8       10.37       50.57     32.84 o
   2  15   8       11.10       30.75     36.49 o
   3  15   8      515.08      564.09     60.35 o
   4  15   8        0.31      -28.08     37.29 o
   0  16   8        6.78       48.91     42.39 o
   1  16   8       40.87       50.31     33.91 o
   1   1   9      648.67      655.06     43.02 o
   2   1   9      902.87      929.83     41.37 o
   3   1   9       53.23       92.80     40.75 o
   4   1   9        5.46      -29.35     42.24 o
   5   1   9      952.26      874.84     39.69 o
   6   1   9      426.82      454.99     35.04 o
   7   1   9        5.35        1.78     38.55 o
   8   1   9        0.19      -50.67     54.82 o
   9   1   9       29.89       79.79     55.29 o
  10   1   9      160.13       74.03     69.17 o
   0   2   9      418.21      464.04     54.94 o
   1   2   9      601.62      613.20     40.92 o
   2   2   9     3710.82     3797.03     46.03 o
   3   2   9      500.95      562.30     40.48 o
   4   2   9      756.49      781.96     41.95 o
   5   2   9      538.79      623.66     39.03 o
   6   2   9       78.77       85.48     31.38 o
   7   2   9        0.44       13.02     32.44 o
   8   2   9      176.37      206.79     46.62 o
   9   2   9       80.56       85.16     43.20 o
  10   2   9       31.05      -14.27     47.88 o
   1   3   9     1759.33     1841.16     37.55 o
   2   3   9      328.44      377.29     32.38 o
   3   3   9     2775.84     3198.03     44.15 o
   4   3   9      931.80      928.83     44.60 o
   5   3   9      643.77      647.78     35.20 o
   6   3   9      139.96      111.37     42.33 o
   7   3   9        1.11        7.12     36.43 o
   8   3   9      172.55      208.09     42.19 o
   9   3   9        1.49       -2.40     40.75 o
  10   3   9        0.64        2.21     49.84 o
   0   4   9     1186.58     1246.85     58.48 o
   1   4   9       73.80      100.80     28.81 o
   2   4   9      943.96     1043.00     31.59 o
   3   4   9      606.47      638.96     39.25 o
   4   4   9       53.87       90.81     34.94 o
   5   4   9       20.17       38.97     43.72 o
   6   4   9      233.08      240.76     39.07 o
   7   4   9      489.83      564.89     39.95 o
   8   4   9      944.90      972.36     39.91 o
   9   4   9       18.23       20.41     43.03 o
  10   4   9        4.93       17.13     43.02 o
   1   5   9        1.77       -1.27     29.12 o
   2   5   9      295.61      322.36     30.97 o
   3   5   9     1192.83     1158.47     38.09 o
   4   5   9    10239.56    10295.34    178.15 o
   5   5   9      314.47      297.53     39.41 o
   6   5   9     1926.93     2011.75     48.59 o
   7   5   9       27.26       29.72     35.44 o
   8   5   9       26.00        7.71     38.78 o
   9   5   9       77.67       75.29     40.25 o
   0   6   9     2968.62     2894.51     58.33 o
   1   6   9     4428.67     4590.87     87.68 o
   2   6   9     4923.18     4869.13     87.39 o
   3   6   9      674.52      676.88     35.59 o
   4   6   9     1520.81     1440.16     38.28 o
   5   6   9      214.50      223.06     36.31 o
   6   6   9      689.85      699.94     38.52 o
   7   6   9      534.31      509.74     41.59 o
   8   6   9        0.80       41.95     34.96 o
   9   6   9       49.84       52.21     37.99 o
   1   7   9     1391.14     1383.78     35.71 o
   2   7   9     1713.57     1674.93     47.94 o
   3   7   9      388.45      371.24     30.77 o
   4   7   9     1947.12     2049.90     38.00 o
   5   7   9      180.30      211.10     38.35 o
   6   7   9        2.87       29.64     29.26 o
   7   7   9      164.46      144.52     43.09 o
   8   7   9       90.82       80.85     31.91 o
   9   7   9       24.20       29.40     37.24 o
   0   8   9     1975.80     2238.94     85.99 o
   1   8   9     1066.77     1041.83     36.98 o
   2   8   9      251.16      245.40     33.12 o
   3   8   9        4.12       27.21     34.39 o
   4   8   9        1.26        8.85     35.75 o
   5   8   9      782.21      782.92     36.53 o
   6   8   9      649.88      599.80     34.84 o
   7   8   9        1.90        1.53     37.70 o
   8   8   9       14.12       39.97     35.08 o
   9   8   9        1.19       21.35     38.58 o
   1   9   9      505.33      499.60     51.74 o
   2   9   9      136.96       89.05     36.02 o
   3   9   9        0.49       13.62     24.62 o
   4   9   9      248.88      250.99     30.08 o
   5   9   9      145.62      181.79     27.96 o
   6   9   9        2.61      -18.28     32.28 o
   7   9   9      108.52       89.57     36.99 o
   8   9   9      164.40      223.71     37.32 o
   0  10   9      117.64       41.29     75.74 o
   1  10   9      205.39      332.04     45.38 o
   2  10   9      387.33      318.96     51.67 o
   3  10   9      205.58      281.95     28.77 o
   4  10   9      863.27      888.18     34.44 o
   5  10   9        0.45       15.96     32.58 o
   6  10   9      245.03      284.37     32.68 o
   7  10   9      106.77      100.64     30.89 o
   8  10   9       41.13        4.33     32.78 o
   1  11   9      304.76      355.15     70.61 o
   2  11   9     1773.59     1789.37     61.46 o
   3  11   9      101.86      109.01     33.93 o
   4  11   9      339.17      403.51     48.96 o
   5  11   9        6.65       36.06     27.55 o
   6  11   9       23.67       11.39     33.83 o
   7  11   9       70.86       47.84     40.18 o
   0  12   9      853.47      828.89     78.10 o
   1  12   9     1138.69     1260.77    158.18 o
   2  12   9      221.22      218.19     33.98 o
   3  12   9       27.14       36.12     30.81 o
   4  12   9      255.14      234.57     36.19 o
   5  12   9        0.07       19.56     41.51 o
   6  12   9      221.92      195.39     38.67 o
   1  13   9      147.55      182.13     32.39 o
   2  13   9      743.23      902.08     60.89 o
   3  13   9      217.06      150.21     36.34 o
   4  13   9      505.14      482.06     44.42 o
   5  13   9       22.91       47.78     32.21 o
   6  13   9       34.53       49.50     39.29 o
   0  14   9       30.92      101.77     78.37 o
   1  14   9       47.57       29.81     35.92 o
   2  14   9       48.39       54.70     34.73 o
   3  14   9       88.82       97.15     37.30 o
   4  14   9      188.22      116.09     37.34 o
   5  14   9       31.00       30.75     44.43 o
   1  15   9       32.63       17.10     50.14 o
   2  15   9      771.96      729.83     46.51 o
   3  15   9        0.96       21.02     32.02 o
   0  16   9     1380.34     1266.71    297.82 o
   1  16   9        7.29       33.32     31.37 o
   0   0  10     1623.09     1554.02     92.85 o
   1   0  10    20843.19    19906.75    111.76 o
   2   0  10      230.00      276.75     55.26 o
   3   0  10      251.91      234.54     50.53 o
   4   0  10      797.92      722.55     60.55 o
   5   0  10    13745.67    14055.26    150.16 o
   6   0  10      713.87      798.24     84.02 o
   7   0  10     1463.08     1585.80     73.18 o
   8   0  10      212.10      165.62     54.74 o
   9   0  10      172.64      120.51     66.42 o
  10   0  10       31.59       90.73     97.83 o
   1   1  10     3344.51     3215.27     46.65 o
   2   1  10        5.45        5.98     31.92 o
   3   1  10    19444.37    18764.36     91.63 o
   4   1  10     1539.19     1477.02     49.66 o
   5   1  10     3241.59     3313.47     50.75 o
   6   1  10     1075.43     1122.71     40.91 o
   7   1  10     1278.38     1360.79     43.27 o
   8   1  10      267.12      327.98     38.93 o
   9   1  10     1310.92     1161.10     54.83 o
  10   1  10       46.48       98.12     68.66 o
   0   2  10     2787.25     2764.03     54.80 o
   1   2  10     6841.72     6595.96     81.25 o
   2   2  10      532.63      565.09     32.09 o
   3   2  10     1136.06     1219.30     41.31 o
   4   2  10      125.01      115.10     36.61 o
   5   2  10     3137.13     2946.12     87.94 o
   6   2  10     1473.05     1536.52     42.06 o
   7   2  10      360.12      339.59     36.41 o
   8   2  10        3.02       24.84     41.49 o
   9   2  10      105.31      154.08     53.84 o
  10   2  10       21.04       62.01     48.62 o
   1   3  10     1348.45     1266.90     36.36 o
   2   3  10      783.37      698.71     30.04 o
   3   3  10     7584.26     7120.58     54.90 o
   4   3  10     8268.12     8330.68    118.50 o
   5   3  10      348.86      363.51     41.20 o
   6   3  10      153.65      178.61     45.79 o
   7   3  10     1004.19     1082.96     43.87 o
   8   3  10      351.57      404.07     39.52 o
   9   3  10     1475.90     1407.41     52.79 o
  10   3  10       39.93       45.88     56.12 o
   0   4  10     4232.82     4271.68     81.93 o
   1   4  10    24001.15    23191.70    200.82 o
   2   4  10     3945.02     3907.78     44.01 o
   3   4  10     1126.03     1187.26     38.52 o
   4   4  10       63.69       84.18     35.09 o
   5   4  10     3150.10     2986.06     97.51 o
   6   4  10      230.63      265.02     44.73 o
   7   4  10      364.46      391.15     36.77 o
   8   4  10       47.98       47.25     39.12 o
   9   4  10      389.42      394.23     44.32 o
  10   4  10       77.54       64.24     50.06 o
   1   5  10     5424.67     5173.16     85.15 o
   2   5  10     4436.52     4462.14     61.51 o
   3   5  10    19387.16    18842.07    280.10 o
   4   5  10     5768.27     5841.33    100.29 o
   5   5  10     1956.12     1976.86     42.40 o
   6   5  10       85.90       80.24     35.99 o
   7   5  10     2292.68     2289.03     90.56 o
   8   5  10      141.01      119.35     33.87 o
   9   5  10      695.58      770.19     44.82 o
   0   6  10      926.70      761.76     41.81 o
   1   6  10    16182.35    15152.39    192.94 o
   2   6  10       74.86       80.79     34.16 o
   3   6  10      275.68      277.77     32.34 o
   4   6  10      772.05      682.33     33.78 o
   5   6  10     1590.08     1632.75     36.70 o
   6   6  10       38.14       81.20     35.33 o
   7   6  10      298.56      352.45     43.92 o
   8   6  10      174.80      157.72     36.33 o
   9   6  10      134.37      104.01     38.51 o
   1   7  10       14.56       20.92     26.89 o
   2   7  10     1514.25     1372.60     70.75 o
   3   7  10     5177.84     5015.51    148.34 o
   4   7  10      564.61      604.65     32.88 o
   5   7  10      886.90      871.27     37.35 o
   6   7  10      100.60       92.16     27.81 o
   7   7  10      245.44      294.36     39.58 o
   8   7  10      169.03      124.75     31.91 o
   9   7  10      317.24      303.70     39.36 o
   0   8  10     1814.37     1620.23     73.90 o
   1   8  10     3175.01     3140.52     82.52 o
   2   8  10      112.10      149.86     33.11 o
   3   8  10        9.91      -10.29     39.70 o
   4   8  10        1.37       30.85     31.97 o
   5   8  10       83.29       91.41     30.44 o
   6   8  10       48.22       79.00     28.66 o
   7   8  10      155.65      138.45     38.17 o
   8   8  10      150.01      111.29     33.59 o
   1   9  10      458.32      507.39     32.07 o
   2   9  10      398.90      390.36     28.65 o
   3   9  10     2548.59     2485.94     99.09 o
   4   9  10       43.55      125.38     34.18 o
   5   9  10     1113.75     1114.96     37.55 o
   6   9  10       22.36       27.36     29.95 o
   7   9  10      399.17      411.34     33.80 o
   8   9  10      176.05      160.60     38.07 o
   0  10  10      677.51      706.08     79.68 o
   1  10  10     3156.04     3041.57     51.97 o
   2  10  10       28.41      -20.15     32.79 o
   3  10  10      906.85      839.16     30.32 o
   4  10  10      909.45      962.32     30.67 o
   5  10  10     1637.08     1684.15     49.42 o
   6  10  10      216.70      259.04     30.21 o
   7  10  10      505.90      487.95     35.78 o
   8  10  10       36.94        8.96     45.42 o
   1  11  10      552.70      600.50     46.02 o
   2  11  10      504.80      508.46     35.94 o
   3  11  10     2126.75     2102.88     82.82 o
   4  11  10       92.06      148.35     30.23 o
   5  11  10       86.35      137.80     35.95 o
   6  11  10       18.69       36.68     32.18 o
   7  11  10      315.38      232.90     36.46 o
   0  12  10     1233.31     1365.88     81.26 o
   1  12  10      593.60      594.32     55.50 o
   2  12  10       54.28       18.20     35.05 o
   3  12  10      383.60      429.20     44.15 o
   4  12  10       14.01        6.80     31.72 o
   5  12  10      648.38      578.54     37.12 o
   6  12  10       44.87       68.38     38.14 o
   1  13  10       21.99       32.05     67.72 o
   2  13  10      112.26      171.37     35.80 o
   3  13  10      185.07      200.04     32.88 o
   4  13  10        1.06        0.06     32.40 o
   5  13  10       20.22       35.07     38.31 o
   6  13  10       12.60        8.42     38.78 o
   0  14  10      274.85      318.72     78.63 o
   1  14  10      137.50      122.26     41.17 o
   2  14  10      185.74      162.30     33.33 o
   3  14  10       19.28       27.38     33.59 o
   4  14  10        0.76       63.92     30.85 o
   5  14  10      179.55      184.33     41.41 o
   1  15  10       37.05       80.12     40.71 o
   2  15  10      161.94      163.22     32.71 o
   3  15  10      234.63      234.51     39.49 o
   0  16  10       25.34       -2.75     50.45 o
   1   1  11     4680.52     4860.08     48.12 o
   2   1  11       26.29       36.75     33.15 o
   3   1  11     2449.03     2524.84     43.63 o
   4   1  11       80.74       79.30     38.56 o
   5   1  11      438.19      526.43     42.81 o
   6   1  11      220.70      212.17     45.37 o
   7   1  11        1.76      -12.50     37.08 o
   8   1  11       17.16       75.66     37.45 o
   9   1  11       17.87       21.46     41.36 o
  10   1  11       11.26       46.49     69.78 o
   0   2  11     2461.00     2352.60     60.85 o
   1   2  11     1181.97     1292.54     34.30 o
   2   2  11      728.30      800.22     32.45 o
   3   2  11        3.89      -10.90     32.77 o
   4   2  11      130.77      122.96     45.32 o
   5   2  11      259.53      221.28     37.72 o
   6   2  11      122.78      142.43     44.19 o
   7   2  11      186.55      141.89     38.85 o
   8   2  11      490.46      456.15     44.43 o
   9   2  11        1.53      -36.82     53.65 o
  10   2  11       25.97       34.20     56.07 o
   1   3  11     3802.39     3799.73     39.06 o
   2   3  11     2204.63     2308.86     36.28 o
   3   3  11     2131.27     2084.09     35.56 o
   4   3  11      476.54      499.46     43.10 o
   5   3  11      965.23      984.29     38.12 o
   6   3  11       86.81       87.89     38.55 o
   7   3  11       85.84       79.17     34.57 o
   8   3  11        6.89       25.24     38.90 o
   9   3  11      129.15      175.93     42.49 o
  10   3  11        0.34       29.51     56.99 o
   0   4  11     4808.14     4855.84    112.45 o
   1   4  11     2217.41     2078.68     36.12 o
   2   4  11      214.95      232.85     31.85 o
   3   4  11      133.81      124.47     31.06 o
   4   4  11      216.59      226.06     36.63 o
   5   4  11       28.89       25.74     44.58 o
   6   4  11        0.45        0.83     40.44 o
   7   4  11      491.60      455.38     35.64 o
   8   4  11       78.73       84.15     34.19 o
   9   4  11       11.90       22.79     42.69 o
   1   5  11      367.53      423.78     29.61 o
   2   5  11      135.01      169.44     29.19 o
   3   5  11     2094.78     2036.85     39.23 o
   4   5  11     1615.99     1723.99     39.23 o
   5   5  11       15.85       36.09     33.02 o
   6   5  11        0.47      -13.85     42.19 o
   7   5  11       25.40       70.81     38.35 o
   8   5  11        1.48       31.45     35.75 o
   9   5  11      267.69      270.97     42.88 o
   0   6  11       67.60       86.27     42.15 o
   1   6  11       58.60       78.77     28.78 o
   2   6  11      593.62      607.70     35.60 o
   3   6  11      450.42      451.78     32.54 o
   4   6  11        0.54       24.98     31.59 o
   5   6  11      265.96      236.18     32.23 o
   6   6  11        3.02       -5.91     33.63 o
   7   6  11       20.33       20.20     38.56 o
   8   6  11        0.72       51.68     38.64 o
   9   6  11       25.32       21.41     33.36 o
   1   7  11      685.13      718.03     30.68 o
   2   7  11      543.52      509.92     35.33 o
   3   7  11      124.42      176.83     33.87 o
   4   7  11      211.25      245.92     30.66 o
   5   7  11       49.93       41.32     29.53 o
   6   7  11        7.22      -11.46     28.54 o
   7   7  11       25.25        8.68     34.43 o
   8   7  11        2.18       35.85     34.92 o
   9   7  11        5.36       29.77     38.54 o
   0   8  11      872.87      978.60     49.92 o
   1   8  11     3665.46     3450.63    100.75 o
   2   8  11      501.70      474.93     30.36 o
   3   8  11       96.75       95.67     27.98 o
   4   8  11      674.08      652.41     30.25 o
   5   8  11      122.49      108.35     30.32 o
   6   8  11       30.76       60.11     31.40 o
   7   8  11      199.39      234.86     41.63 o
   8   8  11        8.56      -33.17     40.16 o
   1   9  11      650.36      588.56     33.49 o
   2   9  11     1967.94     1767.28     40.92 o
   3   9  11      684.48      692.10     33.59 o
   4   9  11      226.05      221.87     29.17 o
   5   9  11       41.88       19.91     29.14 o
   6   9  11       14.23       37.54     30.68 o
   7   9  11       96.39      101.27     34.79 o
   8   9  11      681.84      602.51     47.97 o
   0  10  11      197.28      186.18     75.74 o
   1  10  11      844.49      851.79     45.87 o
   2  10  11        9.49       29.22     31.53 o
   3  10  11      624.95      599.17     30.94 o
   4  10  11       87.85      107.71     27.82 o
   5  10  11      326.29      343.48     34.65 o
   6  10  11      484.22      484.09     29.28 o
   7  10  11       45.18       64.30     30.28 o
   1  11  11       57.80      122.33     36.56 o
   2  11  11       46.42       90.41     56.54 o
   3  11  11      272.59      336.91     27.67 o
   4  11  11      362.62      334.00     31.15 o
   5  11  11      327.98      351.98     34.86 o
   6  11  11        1.85      -22.43     29.60 o
   7  11  11      119.32      113.11     34.44 o
   0  12  11      199.96      231.15     76.00 o
   1  12  11       27.96       37.78     34.57 o
   2  12  11       98.99       83.54     35.30 o
   3  12  11      120.23      139.08     34.84 o
   4  12  11      112.92      174.72     32.17 o
   5  12  11       66.60       83.86     37.28 o
   6  12  11      405.89      366.55     38.89 o
   1  13  11     1052.22      958.99     42.87 o
   2  13  11      430.13      372.80     31.48 o
   3  13  11      413.79      407.02     43.61 o
   4  13  11       82.42      105.80     33.38 o
   5  13  11       40.39       56.53     32.71 o
   0  14  11     1085.42      956.43     63.11 o
   1  14  11      487.65      407.73     32.16 o
   2  14  11       84.72      136.79     38.64 o
   3  14  11        0.66       24.86     31.14 o
   4  14  11       36.39       82.29     35.19 o
   1  15  11       45.08       40.60     32.87 o
   2  15  11      372.49      359.80     70.26 o
   3  15  11      540.82      488.66     53.95 o
   0   0  12    14593.19    13848.24    140.94 o
   1   0  12      812.05      935.25     55.19 o
   2   0  12     4973.59     5141.97     67.15 o
   3   0  12      620.64      641.01     46.59 o
   4   0  12     3247.41     3298.79     87.44 o
   5   0  12      383.15      451.04     58.75 o
   6   0  12     4704.56     4660.27     87.42 o
   7   0  12      185.62      282.85     65.93 o
   8   0  12      313.04      372.46     65.76 o
   9   0  12        1.77       -6.47     51.93 o
  10   0  12      437.82      291.37     78.63 o
   1   1  12       31.34       60.08     36.01 o
   2   1  12    10300.34     9471.48     80.05 o
   3   1  12       78.12      136.48     32.64 o
   4   1  12     7218.80     6935.84    100.32 o
   5   1  12      255.00      321.48     39.80 o
   6   1  12        1.95       24.57     40.81 o
   7   1  12      200.91      226.82     41.46 o
   8   1  12     2651.04     2699.01     49.93 o
   9   1  12       65.39       63.71     52.98 o
  10   1  12      281.45      228.38     59.46 o
   0   2  12    17680.56    17194.39     90.23 o
   1   2  12     1500.34     1552.25     38.17 o
   2   2  12     4651.86     4464.02     41.09 o
   3   2  12      451.28      452.63     32.35 o
   4   2  12    11323.06    11254.97    146.27 o
   5   2  12      370.53      392.40     40.59 o
   6   2  12     5146.91     5181.83     82.07 o
   7   2  12        0.89       -1.00     33.02 o
   8   2  12        3.06      -11.76     48.38 o
   9   2  12        2.59       27.82     52.67 o
  10   2  12      140.62       89.82     50.61 o
   1   3  12      205.25      236.53     27.99 o
   2   3  12    12435.20    11839.24     82.13 o
   3   3  12      117.25      149.73     31.17 o
   4   3  12    16341.59    16093.45    149.88 o
   5   3  12       71.07       86.36     37.73 o
   6   3  12     1290.14     1279.12     42.27 o
   7   3  12      850.83      777.95     42.72 o
   8   3  12     1701.79     1870.34     60.66 o
   9   3  12        1.65        0.37     47.21 o
   0   4  12     4657.97     4482.89     72.71 o
   1   4  12      561.16      665.38     31.04 o
   2   4  12     1187.28     1035.02     30.91 o
   3   4  12     2370.49     2477.31     41.73 o
   4   4  12     5045.36     5101.74     67.37 o
   5   4  12      442.17      498.93     35.00 o
   6   4  12     1661.24     1701.02     43.81 o
   7   4  12        1.15       51.16     38.18 o
   8   4  12      206.63      229.89     34.39 o
   9   4  12       34.71       63.70     44.75 o
   1   5  12      217.59      248.74     30.00 o
   2   5  12     4962.37     4546.12     72.23 o
   3   5  12      950.67     1038.19     42.00 o
   4   5  12     1928.26     1879.72     39.42 o
   5   5  12      104.99       89.80     36.84 o
   6   5  12       34.24       12.14     35.83 o
   7   5  12        7.42       18.04     34.92 o
   8   5  12     1757.52     1792.98     40.85 o
   9   5  12       16.29        7.57     43.59 o
   0   6  12     4765.70     4398.18     59.76 o
   1   6  12        0.19       29.61     28.37 o
   2   6  12      330.99      303.22     28.85 o
   3   6  12      978.01      981.65     35.88 o
   4   6  12     2066.27     1977.04     35.49 o
   5   6  12       39.08       68.45     31.22 o
   6   6  12      574.97      636.18     43.37 o
   7   6  12      261.39      257.79     42.82 o
   8   6  12        0.72        7.53     35.40 o
   9   6  12       16.80       16.05     38.49 o
   1   7  12     1447.73     1568.91     35.28 o
   2   7  12     9436.91     9403.62    265.15 o
   3   7  12       78.32       73.68     37.82 o
   4   7  12     2375.66     2290.59     42.59 o
   5   7  12      616.94      567.46     34.52 o
   6   7  12       59.78       67.93     33.78 o
   7   7  12      104.51      145.18     37.77 o
   8   7  12     1981.95     1853.52     50.32 o
   9   7  12        7.47        0.54     36.91 o
   0   8  12    10659.24    10462.45    263.27 o
   1   8  12      818.14      760.15     27.42 o
   2   8  12     1287.65     1202.84     36.31 o
   3   8  12      342.41      365.57     31.30 o
   4   8  12     1576.41     1535.00     31.54 o
   5   8  12      886.54      893.75     34.10 o
   6   8  12     1290.49     1387.20     42.06 o
   7   8  12        1.22        6.92     31.05 o
   8   8  12       27.49       28.54     39.55 o
   1   9  12      165.91      205.74     31.46 o
   2   9  12     2979.85     2988.87    111.13 o
   3   9  12      378.57      356.41     30.02 o
   4   9  12      939.01      990.99     33.69 o
   5   9  12        2.05       -9.99     30.54 o
   6   9  12       33.04       -6.75     30.03 o
   7   9  12       14.42      -20.65     33.34 o
   8   9  12      716.25      528.36     56.14 o
   0  10  12      904.92      928.39     57.26 o
   1  10  12       44.88       51.60     24.97 o
   2  10  12      410.97      418.68     33.46 o
   3  10  12      652.22      685.40     26.52 o
   4  10  12     1031.59     1015.65     41.35 o
   5  10  12       26.09       11.15     30.83 o
   6  10  12      481.72      512.48     34.97 o
   7  10  12        6.31       24.23     33.36 o
   1  11  12       35.00      -36.99     32.02 o
   2  11  12      537.62      610.31     38.98 o
   3  11  12      164.59      181.40     27.19 o
   4  11  12      619.59      606.27     39.32 o
   5  11  12        4.05        5.52     33.08 o
   6  11  12       29.84       71.81     29.81 o
   7  11  12      101.49       63.36     30.84 o
   0  12  12     2243.30     1950.43    128.59 o
   1  12  12       35.05       83.33     37.75 o
   2  12  12      437.55      401.81    120.80 o
   3  12  12        0.00       52.36     31.46 o
   4  12  12      546.93      528.59     32.29 o
   5  12  12       22.41       41.83     31.94 o
   6  12  12      401.91      359.56     32.45 o
   1  13  12        4.82       55.81     45.12 o
   2  13  12     1001.79     1092.72     39.11 o
   3  13  12       77.47       64.51     30.07 o
   4  13  12      240.44      264.36     34.66 o
   5  13  12        9.28        2.78     34.43 o
   0  14  12     1294.93     1126.07    148.05 o
   1  14  12        0.75      -31.05     36.16 o
   2  14  12        1.07       11.34     37.20 o
   3  14  12        4.61        1.54     40.89 o
   4  14  12      103.02      108.59     34.60 o
   1  15  12       17.31       86.48     31.44 o
   2  15  12      152.29      174.55     32.82 o
   3  15  12       19.34       30.44     38.92 o
   1   1  13     1197.16     1246.98     35.62 o
   2   1  13     2247.77     2226.72     39.06 o
   3   1  13     1271.60     1314.27     34.37 o
   4   1  13     1380.97     1456.12     40.88 o
   5   1  13       62.19      131.78     38.82 o
   6   1  13       12.74       67.89     38.90 o
   7   1  13        0.56       33.96     38.39 o
   8   1  13       18.26       -7.50     45.09 o
   9   1  13       36.47       52.42     45.45 o
  10   1  13       12.93      -11.85     51.49 o
   0   2  13      830.96      864.63     43.15 o
   1   2  13      971.28     1032.10     34.39 o
   2   2  13       45.34       53.91     29.66 o
   3   2  13      314.83      408.01     31.36 o
   4   2  13       55.76       78.31     39.12 o
   5   2  13        4.45        0.29     35.69 o
   6   2  13      124.23      139.38     43.43 o
   7   2  13        4.34       17.56     33.17 o
   8   2  13        0.50      -35.09     36.78 o
   9   2  13        2.15       19.15     46.48 o
   1   3  13     1450.90     1577.31     33.76 o
   2   3  13       22.50        8.44     26.37 o
   3   3  13      282.31      320.85     28.86 o
   4   3  13      261.68      282.88     38.95 o
   5   3  13       13.02       41.82     37.57 o
   6   3  13        8.09      -37.27     38.65 o
   7   3  13        5.96       57.39     38.84 o
   8   3  13        9.99      -20.22     38.36 o
   9   3  13       48.93       46.11     44.34 o
   0   4  13     7536.16     7899.05     89.43 o
   1   4  13      321.70      325.63     28.11 o
   2   4  13     2425.47     2475.05     34.14 o
   3   4  13     1113.46     1098.66     30.56 o
   4   4  13        0.46       -6.15     35.52 o
   5   4  13      615.15      649.01     45.81 o
   6   4  13      503.88      503.13     43.68 o
   7   4  13       38.35       40.45     39.19 o
   8   4  13       86.70       78.61     38.99 o
   9   4  13        0.04      -11.22     42.00 o
   1   5  13     5186.03     5400.99     60.02 o
   2   5  13      590.93      656.24     32.88 o
   3   5  13     1254.67     1215.75     37.02 o
   4   5  13      779.65      863.01     39.96 o
   5   5  13       39.83      100.58     39.36 o
   6   5  13      399.62      416.44     44.48 o
   7   5  13      156.76      166.80     44.55 o
   8   5  13        6.94       60.35     33.32 o
   9   5  13       13.55       40.27     44.44 o
   0   6  13      319.16      379.59     39.43 o
   1   6  13     1759.44     1827.82     45.54 o
   2   6  13      264.67      247.46     35.11 o
   3   6  13     1342.74     1288.81     41.92 o
   4   6  13      732.68      689.74     32.22 o
   5   6  13      754.50      734.85     36.47 o
   6   6  13      623.02      626.77     47.36 o
   7   6  13       80.06      110.55     35.10 o
   8   6  13       32.86       63.79     38.16 o
   9   6  13      109.47       64.27     39.28 o
   1   7  13      354.21      350.40     26.54 o
   2   7  13       13.15       26.37     29.66 o
   3   7  13     2300.20     2388.26     73.77 o
   4   7  13       18.51       23.69     34.44 o
   5   7  13        0.28       -0.55     35.51 o
   6   7  13      751.09      755.51     34.97 o
   7   7  13      189.60      130.51     39.75 o
   8   7  13       12.24      -22.64     36.16 o
   9   7  13       87.64       62.99     36.82 o
   0   8  13      350.41      371.51     58.19 o
   1   8  13        3.47        5.32     27.88 o
   2   8  13       42.92       74.82     30.37 o
   3   8  13      182.79      180.46     33.22 o
   4   8  13       52.86       75.21     27.13 o
   5   8  13      799.24      810.57     32.05 o
   6   8  13       20.50       32.86     33.34 o
   7   8  13       88.50       59.59     35.83 o
   8   8  13        2.79       18.85     36.24 o
   1   9  13      107.46       97.87     26.88 o
   2   9  13       96.45      113.10     29.58 o
   3   9  13      426.17      400.32     31.23 o
   4   9  13       19.59       49.81     27.54 o
   5   9  13      260.28      277.35     28.24 o
   6   9  13        1.43        0.44     35.76 o
   7   9  13       61.10       46.33     30.43 o
   8   9  13       10.19       20.84     36.89 o
   0  10  13       22.49       93.34    103.74 o
   1  10  13       34.75        2.32     30.32 o
   2  10  13       71.61       84.38     28.06 o
   3  10  13      415.32      439.20     30.24 o
   4  10  13      101.51      109.83     31.36 o
   5  10  13      109.07      107.82     34.86 o
   6  10  13       33.37       29.06     27.86 o
   7  10  13      355.06      305.09     35.73 o
   1  11  13      556.44      542.73     34.17 o
   2  11  13       35.24       48.50     26.09 o
   3  11  13      911.42      875.51     26.78 o
   4  11  13      341.21      391.98     31.08 o
   5  11  13        0.28       30.83     28.28 o
   6  11  13        5.39       20.49     32.68 o
   7  11  13      154.24      158.39     33.85 o
   0  12  13      287.47      213.45     45.55 o
   1  12  13      886.77      950.67     42.51 o
   2  12  13      221.08      216.17     39.67 o
   3  12  13      112.05      105.62     29.63 o
   4  12  13       13.87       44.03     30.73 o
   5  12  13      327.81      300.49     34.98 o
   6  12  13        0.17        2.78     33.11 o
   1  13  13       82.39       82.93     30.27 o
   2  13  13      220.43      181.27     28.55 o
   3  13  13     1059.50      976.60     54.03 o
   4  13  13       17.77       54.49     31.42 o
   5  13  13       43.97       14.68     34.69 o
   0  14  13        9.73       -8.41     47.73 o
   1  14  13      172.22      228.59     37.29 o
   2  14  13      166.28      173.61     27.54 o
   3  14  13       13.40        5.41     29.32 o
   4  14  13      134.96      122.49     35.24 o
   1  15  13      173.09      139.03     31.62 o
   2  15  13       96.17       97.21     30.95 o
   0   0  14    13473.29    13167.22    114.45 o
   1   0  14    11469.34    11148.04     77.30 o
   2   0  14      980.96      966.92     52.86 o
   3   0  14       63.79       41.05     44.92 o
   4   0  14     1107.04     1176.32     51.59 o
   5   0  14     3850.26     3915.15     77.36 o
   6   0  14        9.71        4.53     56.51 o
   7   0  14     1772.10     1977.62     82.70 o
   8   0  14      166.47      112.76     45.33 o
   9   0  14       15.69       77.06     64.98 o
   1   1  14      207.30      308.63     31.20 o
   2   1  14     9867.84     9720.36     57.83 o
   3   1  14     5181.69     4985.65     55.26 o
   4   1  14      818.27      760.16     36.03 o
   5   1  14      102.28       53.82     38.15 o
   6   1  14      162.27      152.73     32.55 o
   7   1  14      584.93      597.27     40.88 o
   8   1  14     1748.07     1820.67     51.68 o
   9   1  14      821.57      815.15     44.96 o
   0   2  14    22793.75    22823.87    245.28 o
   1   2  14     4060.06     3899.24     39.81 o
   2   2  14      146.09      116.12     28.80 o
   3   2  14      383.79      370.27     35.66 o
   4   2  14      712.40      717.06     38.50 o
   5   2  14     3891.45     4001.32     75.39 o
   6   2  14       73.83       47.04     43.70 o
   7   2  14      322.07      371.93     35.54 o
   8   2  14       44.86       25.20     37.59 o
   9   2  14      138.61      106.44     42.28 o
   1   3  14     2596.77     2499.40     32.62 o
   2   3  14     5438.84     5097.44     39.71 o
   3   3  14     7191.84     7093.44    110.42 o
   4   3  14     1369.60     1375.45     44.69 o
   5   3  14       48.77       70.40     41.31 o
   6   3  14        2.08        4.61     39.91 o
   7   3  14      885.94      879.37     37.91 o
   8   3  14     1229.91     1203.28     44.67 o
   9   3  14      230.81      237.78     48.06 o
   0   4  14      105.89      -34.24     37.17 o
   1   4  14    11662.94    11151.04     97.33 o
   2   4  14     1625.23     1563.96     33.09 o
   3   4  14     1708.86     1734.03     31.89 o
   4   4  14     3575.91     3660.10     53.48 o
   5   4  14     2648.00     2682.92     55.48 o
   6   4  14     1202.87     1181.05     43.46 o
   7   4  14      409.28      432.74     40.80 o
   8   4  14        0.53        9.29     39.39 o
   9   4  14      187.11      172.52     39.08 o
   1   5  14     4864.32     4915.28     40.88 o
   2   5  14     2505.92     2418.65     37.83 o
   3   5  14     9657.97     9463.22    120.41 o
   4   5  14     3428.54     3436.40     50.63 o
   5   5  14      829.38      852.14     36.01 o
   6   5  14      238.90      264.57     34.02 o
   7   5  14      699.18      780.15     41.09 o
   8   5  14      270.99      231.21     37.82 o
   9   5  14      701.33      664.87     43.88 o
   0   6  14     9322.56     8837.19    317.47 o
   1   6  14     2303.96     2219.09     31.37 o
   2   6  14     1198.02     1217.68     33.41 o
   3   6  14        1.98       20.13     31.16 o
   4   6  14      124.08      142.56     32.38 o
   5   6  14     1381.80     1481.20     35.52 o
   6   6  14      582.89      610.11     37.67 o
   7   6  14      309.25      321.50     39.59 o
   8   6  14       34.27       45.06     35.67 o
   9   6  14       11.17       -4.32     40.05 o
   1   7  14      108.67       91.32     26.84 o
   2   7  14     5442.99     5328.70     60.05 o
   3   7  14      895.22      912.66     39.85 o
   4   7  14      337.81      374.33     38.21 o
   5   7  14      626.17      626.30     36.95 o
   6   7  14      442.18      455.81     47.98 o
   7   7  14      582.93      563.30     37.87 o
   8   7  14      473.17      443.28     38.46 o
   0   8  14     2052.93     1969.91     57.03 o
   1   8  14       17.41       20.16     29.08 o
   2   8  14      253.66      191.81     29.11 o
   3   8  14      538.24      566.17     32.01 o
   4   8  14      806.63      812.48     29.54 o
   5   8  14      692.12      710.95     29.95 o
   6   8  14      620.41      639.20     33.61 o
   7   8  14      328.54      344.66     39.18 o
   8   8  14       90.96      116.78     39.70 o
   1   9  14     1161.46     1105.12     34.12 o
   2   9  14      331.14      344.62     32.33 o
   3   9  14      770.32      865.52     39.74 o
   4   9  14     1807.53     1728.53     46.89 o
   5   9  14       37.96       56.19     30.35 o
   6   9  14       15.24       11.97     30.94 o
   7   9  14      380.38      367.64     44.02 o
   8   9  14      147.21      108.22     41.37 o
   0  10  14      132.55      183.79     35.11 o
   1  10  14     3985.57     4043.13    156.71 o
   2  10  14     1067.76      986.42     30.80 o
   3  10  14      134.39      109.25     31.84 o
   4  10  14       83.83       90.66     24.54 o
   5  10  14      735.67      746.62     30.57 o
   6  10  14      329.52      286.66     32.37 o
   7  10  14      173.25      145.38     36.63 o
   1  11  14      352.69      334.89     32.96 o
   2  11  14        6.17       26.06     26.61 o
   3  11  14      842.88      962.18     37.89 o
   4  11  14      416.17      375.72     37.03 o
   5  11  14       25.54       45.56     27.24 o
   6  11  14      100.30      108.52     32.10 o
   7  11  14      298.77      269.98     40.92 o
   0  12  14       39.32      -52.02    116.50 o
   1  12  14      574.69      559.91     37.58 o
   2  12  14        5.38      -31.75     31.97 o
   3  12  14       42.33       56.26     31.61 o
   4  12  14      515.49      524.98     27.66 o
   5  12  14      287.73      320.30     32.48 o
   6  12  14       59.01       58.37     31.54 o
   1  13  14       30.16       37.16     31.20 o
   2  13  14      273.36      269.79     34.16 o
   3  13  14      171.46      131.87     30.57 o
   4  13  14       98.29       79.66     38.07 o
   5  13  14       23.24       39.95     32.83 o
   0  14  14       97.38       99.92     48.99 o
   1  14  14      234.18      192.42     30.14 o
   2  14  14       60.34       35.03     29.86 o
   3  14  14        9.17      103.07     37.03 o
   4  14  14      185.13      137.75     32.28 o
   1  15  14       15.81       39.40     29.04 o
   2  15  14        0.36       25.64     32.62 o
   1   1  15      347.49      383.15     30.88 o
   2   1  15       84.68       50.36     31.71 o
   3   1  15     1346.25     1386.71     36.32 o
   4   1  15      229.16      165.68     33.28 o
   5   1  15       64.95       88.63     38.50 o
   6   1  15      419.69      448.07     43.38 o
   7   1  15       20.22       38.47     47.62 o
   8   1  15      404.43      449.71     42.16 o
   9   1  15       30.11       49.57     47.43 o
   0   2  15     5241.55     5279.78    102.26 o
   1   2  15     2144.31     2126.61     36.30 o
   2   2  15       35.34       31.51     29.90 o
   3   2  15       62.20       58.37     30.21 o
   4   2  15     1929.45     1834.33     39.94 o
   5   2  15      521.34      516.74     47.08 o
   6   2  15       30.24       23.57     43.54 o
   7   2  15        0.39       24.36     33.02 o
   8   2  15       23.22       41.12     40.82 o
   9   2  15        2.14       -8.43     42.65 o
   1   3  15     2295.63     2495.45     35.69 o
   2   3  15      819.65      917.06     31.17 o
   3   3  15     1170.36     1218.55     35.02 o
   4   3  15       25.94       32.95     36.82 o
   5   3  15      152.20      118.27     31.95 o
   6   3  15       40.97       15.17     42.39 o
   7   3  15        5.83       -1.57     38.17 o
   8   3  15      199.02      207.88     41.48 o
   9   3  15       10.41       22.96     54.41 o
   0   4  15     1830.84     1769.39     40.43 o
   1   4  15        4.95       29.64     26.80 o
   2   4  15        2.47        3.76     26.51 o
   3   4  15      109.32      130.07     28.85 o
   4   4  15      667.47      729.36     31.01 o
   5   4  15      171.95      178.59     37.65 o
   6   4  15       25.78       74.46     42.00 o
   7   4  15        0.06       78.95     50.73 o
   8   4  15        0.91        1.42     34.79 o
   9   4  15        3.90       13.13     46.44 o
   1   5  15      167.06      167.29     27.16 o
   2   5  15      592.04      594.87     32.05 o
   3   5  15       38.59       27.57     29.91 o
   4   5  15      194.61      240.19     37.44 o
   5   5  15      728.42      800.05     40.89 o
   6   5  15      211.04      298.86     42.93 o
   7   5  15       59.39       62.71     42.99 o
   8   5  15       44.76       86.31     37.44 o
   9   5  15       45.66       46.27     40.58 o
   0   6  15     1956.53     1774.96     86.55 o
   1   6  15      507.34      532.53     28.95 o
   2   6  15      322.98      314.66     27.59 o
   3   6  15      461.88      507.38     31.83 o
   4   6  15       54.96       62.75     32.53 o
   5   6  15      130.45      115.61     33.95 o
   6   6  15      196.70      253.42     42.56 o
   7   6  15        8.17       46.75     42.09 o
   8   6  15        8.85       25.14     37.59 o
   9   6  15        0.80       42.42     36.24 o
   1   7  15      593.95      585.87     28.01 o
   2   7  15      481.23      482.91     28.38 o
   3   7  15      512.47      478.76     32.49 o
   4   7  15      274.01      313.43     30.70 o
   5   7  15      122.84      137.29     28.52 o
   6   7  15       53.41       62.28     32.67 o
   7   7  15       79.20       90.32     38.43 o
   8   7  15      122.50      162.32     37.77 o
   0   8  15     3028.80     2966.62     89.00 o
   1   8  15        0.18       -2.03     27.31 o
   2   8  15       84.60      105.16     30.86 o
   3   8  15      215.99      255.79     33.72 o
   4   8  15      463.05      489.26     32.54 o
   5   8  15      117.25      143.66     31.91 o
   6   8  15      370.01      431.47     35.65 o
   7   8  15       12.48        8.95     32.00 o
   8   8  15      233.07      160.80     45.03 o
   1   9  15        9.77       21.29     30.65 o
   2   9  15     2871.73     2739.15     41.11 o
   3   9  15       74.03      101.16     30.37 o
   4   9  15       94.56      115.55     32.21 o
   5   9  15       37.51       58.64     31.57 o
   6   9  15       56.13       84.29     34.42 o
   7   9  15       19.07       53.96     38.58 o
   0  10  15     3472.65     3340.66    120.90 o
   1  10  15      276.22      250.07     35.87 o
   2  10  15      233.74      229.54     35.08 o
   3  10  15      163.93       92.45     35.53 o
   4  10  15       38.40       63.40     26.24 o
   5  10  15       78.70       78.06     31.95 o
   6  10  15      301.18      281.25     29.55 o
   7  10  15       32.02       39.26     34.46 o
   1  11  15       84.46      115.08     34.42 o
   2  11  15      406.51      437.62     31.62 o
   3  11  15      426.26      382.97     35.81 o
   4  11  15      359.51      384.83     27.75 o
   5  11  15        1.21       21.41     30.49 o
   6  11  15        1.73       16.23     29.29 o
   0  12  15        5.89      -19.32     56.48 o
   1  12  15      414.76      454.91     41.44 o
   2  12  15      773.66      817.31     50.03 o
   3  12  15       12.00       53.26     27.49 o
   4  12  15       28.35       30.26     28.63 o
   5  12  15        0.78       12.34     29.49 o
   6  12  15      115.14      103.96     34.17 o
   1  13  15        2.74        0.45     38.62 o
   2  13  15      289.71      292.01     32.33 o
   3  13  15      105.95       67.66     32.47 o
   4  13  15      370.83      303.76     31.76 o
   5  13  15        1.45       16.46     38.70 o
   0  14  15      250.55      221.42     43.66 o
   1  14  15        0.88       20.82     33.45 o
   2  14  15       76.67       72.91     35.22 o
   3  14  15       43.43       60.11     30.93 o
   4  14  15      155.36      121.82     34.59 o
   1  15  15        2.45      -15.97     31.56 o
   2  15  15      562.12      501.35     34.65 o
   0   0  16     4388.77     4501.73     92.74 o
   1   0  16    23666.39    23571.51     99.86 o
   2   0  16     3380.41     3647.61     61.29 o
   3   0  16       18.11       39.02     50.21 o
   4   0  16        4.39       13.33     42.12 o
   5   0  16     4593.51     4807.83    114.34 o
   6   0  16      447.03      344.83     77.71 o
   7   0  16        6.12      -10.85     57.60 o
   8   0  16       51.42       37.00     66.00 o
   9   0  16       91.63       43.96     77.71 o
   1   1  16     3040.51     2845.40     39.05 o
   2   1  16      220.67      160.10     28.67 o
   3   1  16    10303.59     9844.46     75.70 o
   4   1  16       32.25       57.68     31.81 o
   5   1  16     1770.77     1727.80     71.84 o
   6   1  16      135.47      169.37     37.25 o
   7   1  16      953.45      984.50     42.93 o
   8   1  16      154.55      133.95     35.54 o
   9   1  16      498.20      517.51     59.74 o
   0   2  16    23191.49    23271.07    274.84 o
   1   2  16     5633.18     5102.16     38.72 o
   2   2  16     2011.74     1858.70     35.08 o
   3   2  16      739.43      758.32     33.12 o
   4   2  16       45.80       73.21     30.40 o
   5   2  16     3218.03     3267.48     48.25 o
   6   2  16      804.97      818.84     40.11 o
   7   2  16     1568.93     1584.99     52.13 o
   8   2  16       21.47        2.82     47.55 o
   9   2  16       37.98       27.64     55.49 o
   1   3  16      831.90      713.29     29.56 o
   2   3  16     2658.52     2531.99     34.17 o
   3   3  16     5832.12     5482.49     78.20 o
   4   3  16      813.91      827.81     35.44 o
   5   3  16     2694.12     2622.15     42.77 o
   6   3  16       53.44       80.15     35.90 o
   7   3  16      841.72      915.66     49.47 o
   8   3  16       20.60       16.63     38.18 o
   9   3  16      849.82      753.94    114.42 o
   0   4  16     1180.22     1104.46     48.20 o
   1   4  16     8318.18     7778.15     61.54 o
   2   4  16     2472.15     2600.92     37.74 o
   3   4  16      373.34      396.06     28.56 o
   4   4  16       55.02       82.38     32.74 o
   5   4  16     2656.26     2707.93     60.97 o
   6   4  16      120.19      134.48     39.27 o
   7   4  16      211.01      228.11     41.24 o
   8   4  16       17.87       17.47     34.65 o
   9   4  16      157.47      132.06     43.72 o
   1   5  16      928.39      901.64     29.92 o
   2   5  16      164.99      146.98     25.25 o
   3   5  16     7688.12     7636.62     96.69 o
   4   5  16      994.27     1063.27     42.56 o
   5   5  16        6.99       45.96     30.35 o
   6   5  16       67.79       44.84     35.65 o
   7   5  16     1632.45     1546.76     41.32 o
   8   5  16        9.19       37.99     36.74 o
   9   5  16      477.84      445.22     44.84 o
   0   6  16      184.81      146.10     49.98 o
   1   6  16     4726.77     4720.16     58.81 o
   2   6  16      139.37      196.66     30.87 o
   3   6  16     2551.88     2479.89     33.88 o
   4   6  16      972.78      953.27     35.45 o
   5   6  16     1697.15     1766.08     57.82 o
   6   6  16      361.36      393.94     40.63 o
   7   6  16      373.26      434.30     44.06 o
   8   6  16       96.97      139.03     40.32 o
   1   7  16      123.93      171.80     29.19 o
   2   7  16     2691.46     2720.55     75.37 o
   3   7  16     3374.66     3539.24     82.85 o
   4   7  16       92.98       96.19     29.81 o
   5   7  16      639.35      736.16     42.04 o
   6   7  16       11.31       -2.15     38.70 o
   7   7  16      460.18      473.16     40.67 o
   8   7  16      319.02      315.67     52.80 o
   0   8  16     1891.45     1827.81     55.14 o
   1   8  16     1318.08     1317.15     47.24 o
   2   8  16      336.58      308.25     24.98 o
   3   8  16        1.41       17.63     30.70 o
   4   8  16      502.98      457.63     30.07 o
   5   8  16      495.71      522.52     30.40 o
   6   8  16      126.90      148.54     30.22 o
   7   8  16      388.78      431.85     46.12 o
   8   8  16      159.74      113.62     41.71 o
   1   9  16       66.07       92.74     30.62 o
   2   9  16        7.77       19.17     31.00 o
   3   9  16     2079.15     2105.86    123.65 o
   4   9  16       59.72       83.59     31.47 o
   5   9  16      277.25      252.49     28.53 o
   6   9  16      122.10      136.42     30.06 o
   7   9  16      421.62      426.16     35.25 o
   0  10  16      425.84      474.40     50.02 o
   1  10  16     1701.53     1673.53     73.42 o
   2  10  16      131.91      139.47     29.95 o
   3  10  16      657.47      691.58     32.25 o
   4  10  16      150.25      170.73     29.51 o
   5  10  16      505.24      552.22     31.40 o
   6  10  16      197.97      219.19     30.24 o
   7  10  16      191.85      178.04     40.24 o
   1  11  16      898.23      859.17     63.24 o
   2  11  16        1.66       -0.15     26.66 o
   3  11  16     1056.35     1012.87     52.09 o
   4  11  16        0.67       27.68     26.42 o
   5  11  16       43.68       72.07     28.96 o
   6  11  16        2.02       37.87     30.62 o
   0  12  16     1249.46     1239.78     64.69 o
   1  12  16      975.45      905.87     42.66 o
   2  12  16      101.68      127.80     27.08 o
   3  12  16      291.79      332.06     31.33 o
   4  12  16       53.40       47.52     28.41 o
   5  12  16      282.83      240.21     29.89 o
   1  13  16        2.23       40.64     29.56 o
   2  13  16      440.54      448.19     54.85 o
   3  13  16      369.40      346.40     31.72 o
   4  13  16        4.24       27.56     28.41 o
   5  13  16       69.88       82.03     31.59 o
   0  14  16       43.51      112.70     59.60 o
   1  14  16      120.81      110.93     32.14 o
   2  14  16       16.02       45.84     29.90 o
   3  14  16        0.68        0.39     29.78 o
   1  15  16       57.22       68.88     36.10 o
   1   1  17      235.32      280.48     31.97 o
   2   1  17       98.91       92.93     31.06 o
   3   1  17      621.33      615.92     33.83 o
   4   1  17     1271.11     1318.61     37.69 o
   5   1  17       10.78       18.34     32.41 o
   6   1  17       37.39      118.61     43.16 o
   7   1  17        3.82       63.59     43.11 o
   8   1  17       23.25       49.98     41.08 o
   9   1  17       27.25       -2.42     35.86 o
   0   2  17       39.90       62.99     38.10 o
   1   2  17      104.82      155.85     28.00 o
   2   2  17     1713.50     1833.24     33.03 o
   3   2  17      244.12      247.83     30.27 o
   4   2  17      170.04      173.56     29.22 o
   5   2  17       34.91       54.53     34.96 o
   6   2  17       92.71       88.34     38.96 o
   7   2  17       12.12      -10.37     36.32 o
   8   2  17      563.23      558.39     48.09 o
   9   2  17        5.71      -15.10     48.08 o
   1   3  17      139.43      187.09     27.87 o
   2   3  17     1047.35     1023.13     29.91 o
   3   3  17      305.14      266.05     31.05 o
   4   3  17      184.98      188.99     31.49 o
   5   3  17      104.97       87.71     35.29 o
   6   3  17      229.74      239.12     33.31 o
   7   3  17       37.05       26.24     43.09 o
   8   3  17       21.17       34.35     42.98 o
   9   3  17       41.08        8.18     43.00 o
   0   4  17      412.01      426.66     35.10 o
   1   4  17      142.48      135.11     28.63 o
   2   4  17        1.87       11.95     28.22 o
   3   4  17       99.35      116.32     30.38 o
   4   4  17     1179.75     1122.48     40.71 o
   5   4  17       20.67       48.79     32.29 o
   6   4  17      815.50      828.63     36.18 o
   7   4  17       68.15       70.58     48.84 o
   8   4  17      177.89      169.66     38.58 o
   9   4  17        0.16       20.16     38.80 o
   1   5  17      141.05      129.55     30.18 o
   2   5  17      250.08      218.61     30.45 o
   3   5  17      655.21      601.80     28.88 o
   4   5  17      589.65      573.18     33.61 o
   5   5  17      105.36      161.51     35.32 o
   6   5  17      131.37      116.18     36.30 o
   7   5  17      154.24      203.92     39.81 o
   8   5  17       96.65       73.33     45.38 o
   9   5  17       79.35       33.24     39.08 o
   0   6  17       90.00       71.23     43.39 o
   1   6  17      191.31      196.48     27.23 o
   2   6  17       55.62       24.96     26.48 o
   3   6  17      965.57     1030.60     37.14 o
   4   6  17      258.03      234.48     33.35 o
   5   6  17     1818.81     1718.34     58.87 o
   6   6  17       73.17      108.41     36.63 o
   7   6  17       61.19       70.49     39.15 o
   8   6  17        4.70       18.85     40.18 o
   1   7  17      224.26      273.80     29.94 o
   2   7  17      319.58      316.20     27.28 o
   3   7  17      482.01      478.08     36.58 o
   4   7  17       79.80       99.65     35.53 o
   5   7  17      167.80      176.43     30.47 o
   6   7  17        0.03      -18.10     35.45 o
   7   7  17      180.85      196.09     39.22 o
   8   7  17       91.61       98.54     46.25 o
   0   8  17      155.71      128.70     42.25 o
   1   8  17      324.09      301.11     27.01 o
   2   8  17      577.62      544.35     27.47 o
   3   8  17       48.13       13.90     29.02 o
   4   8  17      134.36      187.93     34.02 o
   5   8  17      272.29      290.27     32.49 o
   6   8  17      184.51      198.49     35.09 o
   7   8  17       65.47      131.47     43.94 o
   8   8  17       23.01       15.96     42.90 o
   1   9  17       98.38      114.35     32.43 o
   2   9  17      992.18      966.32     44.69 o
   3   9  17        3.13       37.70     32.71 o
   4   9  17        7.40       15.00     27.89 o
   5   9  17       90.72       80.60     31.52 o
   6   9  17       10.35        2.66     35.04 o
   7   9  17        1.12       28.29     33.73 o
   0  10  17      207.24      146.64     35.33 o
   1  10  17      255.01      262.61     33.19 o
   2  10  17       52.08       70.58     26.40 o
   3  10  17      280.17      233.73     30.53 o
   4  10  17       22.20       27.07     28.28 o
   5  10  17       54.25       70.15     34.88 o
   6  10  17      144.23      138.17     32.25 o
   7  10  17      127.27       96.93     45.92 o
   1  11  17      244.54      235.58     32.96 o
   2  11  17      233.67      205.77     30.05 o
   3  11  17      234.10      257.63     39.03 o
   4  11  17       55.91       86.75     27.79 o
   5  11  17       96.65       55.78     34.41 o
   6  11  17       13.07        3.45     30.42 o
   0  12  17       19.03       44.27     57.86 o
   1  12  17      508.05      456.80     32.57 o
   2  12  17       21.07       16.19     33.67 o
   3  12  17      104.24       68.67     32.85 o
   4  12  17      117.14      109.04     29.90 o
   5  12  17      223.48      333.68     33.21 o
   1  13  17      324.02      303.92     36.78 o
   2  13  17      293.42      215.65     34.40 o
   3  13  17      394.26      355.19     28.79 o
   4  13  17      271.25      237.81     30.25 o
   0  14  17      393.72      488.76    106.11 o
   1  14  17      193.76      197.70     33.01 o
   2  14  17      258.67      221.38     44.12 o
   3  14  17        1.88       30.19     31.78 o
   0   0  18    13198.11    13240.93    249.69 o
   1   0  18        1.40       46.32     44.10 o
   2   0  18      811.50      875.00     44.93 o
   3   0  18        9.94       28.71     45.59 o
   4   0  18     3570.23     3665.97     61.61 o
   5   0  18        5.10        8.43     52.69 o
   6   0  18     3749.29     3780.08    272.96 o
   7   0  18       23.88      106.92     70.29 o
   8   0  18     1926.54     1728.74    225.37 o
   9   0  18      328.29      438.94     80.73 o
   1   1  18     1633.01     1696.61     33.55 o
   2   1  18     9027.87     8244.43     69.55 o
   3   1  18        7.78      -10.64     33.19 o
   4   1  18      885.38      812.33     35.21 o
   5   1  18      626.16      661.69     40.66 o
   6   1  18      683.85      610.09     44.34 o
   7   1  18      387.81      375.98     41.36 o
   8   1  18     1379.10     1328.39    111.63 o
   9   1  18      160.54      125.29     40.85 o
   0   2  18    16752.37    15766.38    139.98 o
   1   2  18      233.86      219.54     28.74 o
   2   2  18     2672.26     2699.21     35.90 o
   3   2  18      757.33      849.70     33.67 o
   4   2  18     4018.78     4061.69     76.80 o
   5   2  18      335.38      366.59     36.56 o
   6   2  18     2287.25     2419.95     54.44 o
   7   2  18       89.54       81.23     41.62 o
   8   2  18        0.25        9.24     41.57 o
   9   2  18       46.95       44.27     36.70 o
   1   3  18      840.51      870.14     30.27 o
   2   3  18     6134.15     5844.44     44.36 o
   3   3  18      285.70      293.46     29.21 o
   4   3  18     2517.71     2708.17     40.48 o
   5   3  18       56.95       87.62     31.81 o
   6   3  18      806.75      805.68     42.63 o
   7   3  18        9.65       32.06     43.40 o
   8   3  18     1362.54     1361.72     47.68 o
   9   3  18       66.46       17.50     50.31 o
   0   4  18     6993.75     6948.78     80.58 o
   1   4  18      549.57      544.43     26.71 o
   2   4  18     1563.87     1521.03     32.44 o
   3   4  18        4.13       43.38     29.12 o
   4   4  18     4132.92     4056.98     87.90 o
   5   4  18      259.15      312.11     35.65 o
   6   4  18     2077.47     2079.35     44.26 o
   7   4  18        0.35      -15.98     42.01 o
   8   4  18        5.27       -1.73     38.00 o
   9   4  18        4.71       18.81     49.81 o
   1   5  18      752.15      839.97     33.21 o
   2   5  18     3395.85     3326.60     34.56 o
   3   5  18       36.27       39.02     28.24 o
   4   5  18      800.41      834.45     32.45 o
   5   5  18      406.12      422.66     38.71 o
   6   5  18        7.86      -26.73     48.51 o
   7   5  18       33.96       69.39     35.57 o
   8   5  18      927.06      985.15     50.46 o
   0   6  18     4155.19     3608.08     53.70 o
   1   6  18      166.39      210.76     32.29 o
   2   6  18      423.18      377.08     28.97 o
   3   6  18       69.73      103.51     26.90 o
   4   6  18      817.28      777.98     39.57 o
   5   6  18      154.44      129.26     31.09 o
   6   6  18     1031.75     1205.36     74.12 o
   7   6  18       13.32        4.47     36.96 o
   8   6  18       15.21       62.20     43.03 o
   1   7  18       57.26      102.55     30.29 o
   2   7  18     1539.85     1499.42     48.68 o
   3   7  18     2387.52     2339.37     41.41 o
   4   7  18      354.84      445.14     40.94 o
   5   7  18       18.71       24.06     31.94 o
   6   7  18      124.96       87.17     43.48 o
   7   7  18        8.89       40.59     35.49 o
   8   7  18     1452.92     1507.51     99.55 o
   0   8  18     2021.50     2197.22     70.76 o
   1   8  18     2053.32     2031.12     50.08 o
   2   8  18      575.49      586.02     30.32 o
   3   8  18      364.79      300.76     32.20 o
   4   8  18     1493.55     1421.35     47.12 o
   5   8  18        0.52      -19.07     29.31 o
   6   8  18     1517.57     1610.45     45.46 o
   7   8  18       30.64       45.11     34.03 o
   1   9  18       43.00       40.83     28.95 o
   2   9  18     1244.68     1301.86     51.53 o
   3   9  18      173.44      179.52     31.47 o
   4   9  18      907.18     1056.22     47.95 o
   5   9  18        0.62        6.37     32.43 o
   6   9  18      133.94       92.91     32.85 o
   7   9  18       32.59       11.58     40.93 o
   0  10  18      886.65      925.95     40.73 o
   1  10  18      618.70      636.56     27.41 o
   2  10  18      794.74      825.83     32.27 o
   3  10  18       35.99       53.07     27.89 o
   4  10  18      960.48     1071.02     36.34 o
   5  10  18       23.85       28.06     31.18 o
   6  10  18      752.78      706.44     38.35 o
   1  11  18      744.31      739.83     37.02 o
   2  11  18      322.82      376.79     27.97 o
   3  11  18       25.76       36.87     28.49 o
   4  11  18      885.34      889.31     61.64 o
   5  11  18       30.02        8.09     29.89 o
   6  11  18       33.65       19.88     33.53 o
   0  12  18      517.60      659.27     60.61 o
   1  12  18       89.29       46.52     33.67 o
   2  12  18      950.87      991.70     41.29 o
   3  12  18        1.61       23.39     27.62 o
   4  12  18      246.24      265.55     34.91 o
   5  12  18        1.51       23.44     35.98 o
   1  13  18      147.07      172.26     36.74 o
   2  13  18      234.30      276.66     42.51 o
   3  13  18        4.85       34.33     31.51 o
   4  13  18      306.86      286.02     32.79 o
   0  14  18      597.22      501.93     51.55 o
   1  14  18       78.39      101.05     36.10 o
   2  14  18       53.19       40.75     38.53 o
   1   1  19      588.28      587.97     28.07 o
   2   1  19       34.07        2.82     29.79 o
   3   1  19      703.66      635.15     36.51 o
   4   1  19       30.58       58.63     31.07 o
   5   1  19      105.25      115.77     36.30 o
   6   1  19      546.93      624.06     34.91 o
   7   1  19       77.49       66.68     42.06 o
   8   1  19        3.37       32.07     42.17 o
   9   1  19       20.18       16.57     48.55 o
   0   2  19        2.24       -9.25     43.92 o
   1   2  19       28.38       17.38     29.11 o
   2   2  19      201.19      239.38     30.01 o
   3   2  19      308.21      288.38     29.77 o
   4   2  19      224.27      230.43     33.00 o
   5   2  19     1242.01     1229.12     40.86 o
   6   2  19        7.70       43.58     38.45 o
   7   2  19      168.25      165.51     40.79 o
   8   2  19       73.97       86.10     47.55 o
   9   2  19        9.40       35.18     44.25 o
   1   3  19      326.50      343.81     31.26 o
   2   3  19      842.24      918.15     32.27 o
   3   3  19      319.23      323.03     32.00 o
   4   3  19        2.82       15.33     30.75 o
   5   3  19      168.60      153.81     36.59 o
   6   3  19      237.68      211.93     34.77 o
   7   3  19      311.96      293.68     40.05 o
   8   3  19       52.29       68.13     42.65 o
   9   3  19       37.06       14.44     53.50 o
   0   4  19       35.22        9.03     34.96 o
   1   4  19       10.93      -14.73     30.32 o
   2   4  19     1071.43     1117.44     30.60 o
   3   4  19       36.10       33.63     27.11 o
   4   4  19      240.37      254.98     30.07 o
   5   4  19        1.69       49.30     35.70 o
   6   4  19      166.91      164.29     34.09 o
   7   4  19        4.20      -22.29     36.70 o
   8   4  19        3.08       24.57     39.83 o
   1   5  19      619.95      630.43     28.09 o
   2   5  19      258.54      228.99     29.79 o
   3   5  19       71.28       31.15     26.88 o
   4   5  19      193.13      211.19     34.07 o
   5   5  19        1.79        5.57     31.31 o
   6   5  19        0.02       -8.30     39.51 o
   7   5  19       44.87       33.27     36.50 o
   8   5  19       14.26       24.42     48.83 o
   0   6  19       26.39       69.56     42.35 o
   1   6  19      372.08      366.27     30.73 o
   2   6  19      416.13      435.84     28.80 o
   3   6  19       49.64       51.87     29.28 o
   4   6  19        5.41       62.42     30.84 o
   5   6  19      502.91      504.29     45.77 o
   6   6  19        6.85        2.79     40.57 o
   7   6  19      437.22      336.83     41.50 o
   8   6  19       12.71       19.43     41.92 o
   1   7  19      460.18      449.56     30.76 o
   2   7  19       48.38       19.84     26.32 o
   3   7  19      682.59      665.65     34.83 o
   4   7  19      526.39      516.37     34.29 o
   5   7  19      155.90      170.90     30.62 o
   6   7  19        0.05       18.14     33.53 o
   7   7  19      118.81       75.73     44.37 o
   8   7  19        4.97       16.40     47.88 o
   0   8  19      624.66      660.23     43.58 o
   1   8  19     1731.05     1550.06     51.66 o
   2   8  19        8.42       44.14     28.68 o
   3   8  19      151.30      140.72     34.30 o
   4   8  19        4.00        2.07     31.00 o
   5   8  19       24.82       41.39     29.87 o
   6   8  19       24.47       25.67     33.27 o
   7   8  19       18.16       43.24     40.01 o
   1   9  19      130.63      130.98     28.59 o
   2   9  19       10.22       41.19     25.97 o
   3   9  19      557.75      606.19     30.98 o
   4   9  19       30.44       48.59     33.24 o
   5   9  19        1.45        5.81     31.55 o
   6   9  19        0.00      -24.31     35.93 o
   7   9  19       33.16       79.44     37.98 o
   0  10  19      199.10      216.65     32.75 o
   1  10  19      848.92      798.63     31.93 o
   2  10  19       13.21        9.86     29.23 o
   3  10  19        7.30        3.03     27.11 o
   4  10  19       30.27       52.21     37.09 o
   5  10  19      251.79      257.19     29.01 o
   6  10  19       21.72       49.70     34.82 o
   1  11  19       32.74       49.40     30.22 o
   2  11  19        5.81        1.65     30.56 o
   3  11  19     1240.98     1195.95     94.80 o
   4  11  19        8.89      -16.32     26.17 o
   5  11  19       60.44      115.16     32.77 o
   6  11  19        0.03       25.84     30.56 o
   0  12  19       28.68       15.81     60.35 o
   1  12  19      768.31      718.63     45.42 o
   2  12  19       58.62       60.37     31.42 o
   3  12  19       22.95      -38.86     31.15 o
   4  12  19        4.52      -15.08     32.38 o
   5  12  19      101.11      127.07     30.14 o
   1  13  19       15.18      -11.30     36.78 o
   2  13  19        2.06      -10.41     31.45 o
   3  13  19      206.67      218.00     35.66 o
   4  13  19       36.95       24.10     33.56 o
   0  14  19       32.35       57.77     49.26 o
   1  14  19       90.06       63.67     31.21 o
   2  14  19        0.02      -18.85     39.95 o
   0   0  20    10253.54    10192.26    102.23 o
   1   0  20     3261.58     3396.24     53.65 o
   2   0  20      615.31      659.32     41.14 o
   3   0  20       88.13      166.23     44.54 o
   4   0  20     1064.61     1076.22     45.54 o
   5   0  20     3003.32     3064.54     97.32 o
   6   0  20      295.99      321.30     51.78 o
   7   0  20     1320.69     1365.07     62.90 o
   8   0  20       72.40       40.52     55.04 o
   9   0  20      496.64      438.02    111.37 o
   1   1  20       13.70       48.39     30.96 o
   2   1  20     1970.43     1898.08     34.70 o
   3   1  20     1927.07     1836.13     35.38 o
   4   1  20     1857.49     1800.03     35.95 o
   5   1  20       61.56       62.34     32.01 o
   6   1  20        1.06       38.02     38.41 o
   7   1  20     1090.14     1140.82     45.93 o
   8   1  20      447.26      466.45     40.18 o
   9   1  20      188.81      215.06     38.84 o
   0   2  20     5580.42     5581.57     65.17 o
   1   2  20     5712.38     5603.84     46.31 o
   2   2  20     4448.14     4489.76     52.32 o
   3   2  20      816.78      812.12     29.31 o
   4   2  20      544.25      567.78     32.59 o
   5   2  20     1524.08     1523.93     38.00 o
   6   2  20       38.07       13.73     33.90 o
   7   2  20      670.52      651.02     42.25 o
   8   2  20       16.89       16.06     38.52 o
   9   2  20       46.00       95.74     41.18 o
   1   3  20     2281.61     2164.41     32.52 o
   2   3  20      389.83      371.01     28.92 o
   3   3  20     2737.18     2521.46     35.07 o
   4   3  20     2385.50     2345.94     43.22 o
   5   3  20        1.13      -54.20     35.56 o
   6   3  20      183.41      164.22     34.86 o
   7   3  20        4.35       75.30     39.15 o
   8   3  20      461.86      385.78     39.99 o
   0   4  20     3100.46     3053.02     54.24 o
   1   4  20     8420.10     8274.46    109.78 o
   2   4  20     1142.12     1239.43     30.70 o
   3   4  20       14.65       65.50     31.41 o
   4   4  20     1548.36     1472.39     32.06 o
   5   4  20      245.20      324.59     32.68 o
   6   4  20     2159.63     2294.26     83.19 o
   7   4  20      264.21      229.34     33.72 o
   8   4  20        3.43       -0.33     44.61 o
   1   5  20      340.98      374.19     27.43 o
   2   5  20     2060.94     2147.88     35.90 o
   3   5  20     2215.00     2220.07     47.80 o
   4   5  20     2235.51     2379.29     35.61 o
   5   5  20      571.41      625.90     40.53 o
   6   5  20       53.65        9.11     45.47 o
   7   5  20     1036.59     1149.76     53.71 o
   8   5  20      298.99      303.69     40.98 o
   0   6  20     5208.36     4997.61     55.46 o
   1   6  20     2244.38     2270.30     55.14 o
   2   6  20      440.14      423.99     27.54 o
   3   6  20      385.19      365.11     43.79 o
   4   6  20      530.61      541.23     38.06 o
   5   6  20     1522.23     1473.67     69.22 o
   6   6  20      670.58      636.41     37.09 o
   7   6  20      276.33      297.75     42.00 o
   8   6  20        1.32        7.25     48.12 o
   1   7  20       51.45       58.65     26.97 o
   2   7  20      823.45      911.74     40.16 o
   3   7  20     1811.00     1797.80     41.16 o
   4   7  20        2.45        8.01     32.28 o
   5   7  20       85.38       72.39     36.89 o
   6   7  20       17.58       32.78     39.65 o
   7   7  20      185.10      180.14     47.75 o
   0   8  20     1372.61     1331.21     47.65 o
   1   8  20     1172.17     1174.45     34.28 o
   2   8  20      281.46      289.99     28.22 o
   3   8  20      415.32      388.92     30.41 o
   4   8  20      239.09      284.66     33.24 o
   5   8  20      395.78      423.09     30.24 o
   6   8  20      352.39      337.39     37.87 o
   7   8  20      310.29      314.03     54.43 o
   1   9  20      534.15      557.45     32.82 o
   2   9  20      432.08      452.95     25.93 o
   3   9  20      310.03      379.03     32.51 o
   4   9  20      129.87      108.41     28.32 o
   5   9  20       11.18       13.97     29.76 o
   6   9  20        0.62       15.17     35.70 o
   7   9  20      212.14      273.01     39.19 o
   0  10  20      330.74      289.36     57.36 o
   1  10  20      847.29      854.56     26.66 o
   2  10  20       50.79       65.74     33.23 o
   3  10  20       27.75       20.26     31.42 o
   4  10  20      322.53      329.13     31.03 o
   5  10  20      562.77      586.80     46.25 o
   6  10  20      402.02      374.71     38.36 o
   1  11  20        8.47      -25.48     29.74 o
   2  11  20      196.82      204.14     34.22 o
   3  11  20      567.46      589.07     31.84 o
   4  11  20      306.95      246.37     30.73 o
   5  11  20       15.23       11.40     31.62 o
   0  12  20      343.19      385.67     59.38 o
   1  12  20      446.40      408.45     32.45 o
   2  12  20        0.20       -1.04     26.82 o
   3  12  20       31.02       82.94     34.84 o
   4  12  20      124.36      127.84     30.47 o
   1  13  20      127.71      133.19     38.05 o
   2  13  20      106.94      114.84     32.10 o
   3  13  20      106.41       92.14     31.22 o
   0  14  20      274.55      260.42     44.45 o
   1  14  20      157.15       82.72     40.28 o
   1   1  21       78.86       84.69     27.62 o
   2   1  21       72.10       83.44     31.15 o
   3   1  21        1.42      -12.28     38.55 o
   4   1  21     1379.61     1326.14     33.70 o
   5   1  21        7.94       55.49     32.50 o
   6   1  21       21.41       49.72     37.85 o
   7   1  21       20.81       -6.29     43.73 o
   8   1  21        1.12       68.19     39.06 o
   0   2  21      410.65      423.25     42.74 o
   1   2  21      352.91      324.48     29.61 o
   2   2  21       80.61       69.60     29.45 o
   3   2  21        1.41        5.26     29.69 o
   4   2  21      248.84      257.72     29.36 o
   5   2  21       97.00      108.88     32.24 o
   6   2  21      560.71      552.03     36.70 o
   7   2  21        5.84       54.18     39.10 o
   8   2  21       32.93       19.61     39.04 o
   1   3  21      684.68      711.80     28.82 o
   2   3  21      303.16      289.90     28.89 o
   3   3  21      218.49      230.92     30.53 o
   4   3  21        2.32       -9.07     32.96 o
   5   3  21        1.50       64.73     34.93 o
   6   3  21        5.17        3.81     36.97 o
   7   3  21      114.64      140.51     34.11 o
   8   3  21      129.02       53.08     37.44 o
   0   4  21      260.35      273.98     39.98 o
   1   4  21      379.54      389.20     27.68 o
   2   4  21      307.26      306.40     29.71 o
   3   4  21       59.17      102.67     27.26 o
   4   4  21      470.10      468.10     30.83 o
   5   4  21      113.39      187.66     32.80 o
   6   4  21      590.28      596.73     38.50 o
   7   4  21       56.78       33.53     31.80 o
   8   4  21        7.88       17.94     49.36 o
   1   5  21       86.09       42.37     30.18 o
   2   5  21      179.08      218.14     27.83 o
   3   5  21       61.66       45.47     28.74 o
   4   5  21      429.81      424.09     33.54 o
   5   5  21      135.98      130.59     28.82 o
   6   5  21      257.82      247.57     35.15 o
   7   5  21        0.63       43.09     40.48 o
   8   5  21      167.95      160.30     41.20 o
   0   6  21      457.17      466.56     45.03 o
   1   6  21      355.13      363.63     30.91 o
   2   6  21      798.32      796.60     36.83 o
   3   6  21       63.90       54.41     33.14 o
   4   6  21      112.42      106.72     33.56 o
   5   6  21       36.71       48.29     33.27 o
   6   6  21        4.83       51.48     39.85 o
   7   6  21       29.77       -3.00     45.21 o
   8   6  21        0.12       56.03     44.28 o
   1   7  21       82.43      117.30     31.46 o
   2   7  21      444.78      435.52     27.83 o
   3   7  21        1.20       42.54     34.27 o
   4   7  21       15.67      -13.52     32.94 o
   5   7  21        4.78        3.16     35.58 o
   6   7  21        3.03       12.84     45.12 o
   7   7  21        6.69       17.31     36.76 o
   0   8  21     2147.44     2150.87     45.38 o
   1   8  21       30.27       26.32     23.63 o
   2   8  21       23.05       69.27     26.89 o
   3   8  21      197.02      246.48     30.58 o
   4   8  21       62.92       62.82     31.72 o
   5   8  21       39.36       55.77     33.10 o
   6   8  21      386.21      357.01     35.14 o
   7   8  21       18.09       69.32     41.49 o
   1   9  21       16.58       23.05     27.15 o
   2   9  21      815.54      884.35     31.94 o
   3   9  21      323.23      326.31     38.30 o
   4   9  21      276.94      352.70     37.61 o
   5   9  21        8.59       48.25     34.09 o
   6   9  21      138.48      172.55     37.09 o
   0  10  21     1041.16     1077.85     50.41 o
   1  10  21        0.46       31.27     30.06 o
   2  10  21      509.17      479.67     30.26 o
   3  10  21      186.83      222.40     31.17 o
   4  10  21        1.80       19.94     31.70 o
   5  10  21       67.68       74.16     36.67 o
   6  10  21      158.55      132.58     36.90 o
   1  11  21        1.57       19.39     27.13 o
   2  11  21      134.85      146.64     31.76 o
   3  11  21       93.49       72.81     31.94 o
   4  11  21      103.30      120.87     32.31 o
   5  11  21        6.11       19.56     30.88 o
   0  12  21      208.28      237.02     58.29 o
   1  12  21      174.66      200.85     30.20 o
   2  12  21       81.03       93.57     31.02 o
   3  12  21        5.10       48.35     31.17 o
   4  12  21      108.06       88.24     29.44 o
   1  13  21       54.10       70.70     38.96 o
   2  13  21      363.04      338.66     33.75 o
   3  13  21       83.84       57.77     31.31 o
   0   0  22      740.33      765.17     54.29 o
   1   0  22    16818.24    17331.13    228.99 o
   2   0  22      238.36      253.62     39.73 o
   3   0  22      459.55      453.24     47.72 o
   4   0  22       92.01       78.84     45.31 o
   5   0  22     1330.28     1476.81     52.11 o
   6   0  22      391.44      473.55     45.32 o
   7   0  22        6.10        3.60     77.31 o
   8   0  22      121.57      107.35     72.58 o
   1   1  22     3666.59     3745.66     39.61 o
   2   1  22      327.78      364.07     30.65 o
   3   1  22     2978.71     2976.09     36.17 o
   4   1  22      754.92      714.56     34.18 o
   5   1  22      304.13      305.85     29.40 o
   6   1  22       44.52       18.36     41.64 o
   7   1  22      741.07      774.75     40.63 o
   8   1  22      162.12      138.04     39.02 o
   0   2  22      342.88      420.12     48.74 o
   1   2  22     3895.27     3957.17     47.79 o
   2   2  22      496.27      492.10     26.24 o
   3   2  22      251.51      231.75     30.17 o
   4   2  22      363.06      354.27     31.04 o
   5   2  22     3595.40     3692.81    121.83 o
   6   2  22      234.21      276.00     41.08 o
   7   2  22     1480.21     1438.91     69.09 o
   8   2  22        8.90       61.66     47.94 o
   1   3  22      265.20      253.40     32.52 o
   2   3  22     2082.47     2113.71     32.87 o
   3   3  22     1689.57     1666.46     32.92 o
   4   3  22      149.70      194.66     30.52 o
   5   3  22     1725.92     1693.11     51.09 o
   6   3  22       36.31       60.68     35.70 o
   7   3  22      595.15      634.45     38.42 o
   8   3  22      117.07       94.08     34.99 o
   0   4  22     2706.28     2623.10     43.88 o
   1   4  22     2886.96     2703.02     34.44 o
   2   4  22      216.49      186.49     27.63 o
   3   4  22      213.21      236.34     35.60 o
   4   4  22       27.88      117.13     28.34 o
   5   4  22     1248.86     1314.71     33.12 o
   6   4  22      282.95      343.62     34.05 o
   7   4  22      514.64      526.72     37.94 o
   8   4  22        0.03       65.08     51.96 o
   1   5  22      522.83      507.51     26.75 o
   2   5  22     1378.49     1300.91     30.70 o
   3   5  22      939.00      914.64     37.21 o
   4   5  22      297.87      296.28     28.06 o
   5   5  22      105.92       64.27     41.55 o
   6   5  22      101.65      132.20     39.66 o
   7   5  22      328.26      382.59     46.44 o
   8   5  22       10.73       44.07     49.70 o
   0   6  22        2.27       62.73     34.33 o
   1   6  22     1937.23     1967.58     39.99 o
   2   6  22      325.62      382.41     32.86 o
   3   6  22     2269.49     2332.34     53.07 o
   4   6  22       41.81       59.46     34.70 o
   5   6  22     2191.85     2367.51     56.22 o
   6   6  22       14.48       90.00     45.20 o
   7   6  22      304.65      266.26     38.20 o
   1   7  22       41.76       30.46     28.04 o
   2   7  22       78.08       78.60     27.66 o
   3   7  22     2410.13     2626.77     66.38 o
   4   7  22      321.35      333.24     33.58 o
   5   7  22       36.69       28.18     34.93 o
   6   7  22       13.87       33.43     40.46 o
   7   7  22      734.49      781.02     49.91 o
   0   8  22        3.59       43.65     36.34 o
   1   8  22     1347.40     1372.05     40.94 o
   2   8  22       84.99       81.44     25.45 o
   3   8  22       15.32       21.67     27.72 o
   4   8  22       41.64       48.89     32.51 o
   5   8  22     1993.40     1821.11     73.42 o
   6   8  22      140.88      177.57     37.36 o
   7   8  22      231.24      190.63     38.53 o
   1   9  22       31.24      -22.59     27.95 o
   2   9  22       54.17       37.66     26.49 o
   3   9  22     1132.01     1130.60     35.94 o
   4   9  22       32.46       35.93     31.18 o
   5   9  22       29.98       84.94     30.81 o
   6   9  22        7.71       19.92     31.29 o
   0  10  22       43.09      118.78     36.41 o
   1  10  22     1200.53     1246.19     39.98 o
   2  10  22      329.79      320.99     34.29 o
   3  10  22       90.42      122.05     33.95 o
   4  10  22       91.47      128.07     30.06 o
   5  10  22      102.60      143.65     35.12 o
   6  10  22      101.82      105.46     37.79 o
   1  11  22      143.44      147.23     27.70 o
   2  11  22       43.92       80.98     33.03 o
   3  11  22      391.10      363.94     34.00 o
   4  11  22       69.34       73.52     32.51 o
   5  11  22       33.83       24.14     35.27 o
   0  12  22       31.11       38.11     40.96 o
   1  12  22      695.98      629.70     47.30 o
   2  12  22      174.61      185.43     34.76 o
   3  12  22        5.23       68.04     38.38 o
   4  12  22      125.84      145.85     33.00 o
   1  13  22        0.86      -13.53     36.56 o
   2  13  22       70.15       49.03     32.60 o
   1   1  23       35.19       54.36     29.81 o
   2   1  23        9.29      -46.45     27.08 o
   3   1  23     2195.88     2220.14     35.06 o
   4   1  23       83.07      106.81     31.37 o
   5   1  23       17.20       33.08     29.20 o
   6   1  23       34.26       39.51     38.16 o
   7   1  23       25.37      100.16     37.21 o
   8   1  23      152.23      136.86     40.05 o
   0   2  23      538.46      533.40     46.30 o
   1   2  23     1834.43     1882.74     34.39 o
   2   2  23      334.13      348.08     30.23 o
   3   2  23      172.56      205.48     27.26 o
   4   2  23       29.32       47.05     27.73 o
   5   2  23       80.03       63.24     29.75 o
   6   2  23      114.24      154.42     37.02 o
   7   2  23        1.34      -25.82     33.58 o
   8   2  23       11.12       -1.48     42.78 o
   1   3  23      226.43      255.71     28.95 o
   2   3  23      129.04      135.76     27.43 o
   3   3  23       14.62       39.95     29.75 o
   4   3  23       82.57       83.83     27.38 o
   5   3  23      167.29      178.74     28.10 o
   6   3  23       11.81       16.18     50.93 o
   7   3  23        2.36       11.07     42.25 o
   8   3  23       27.84       -5.51     34.90 o
   0   4  23       86.72      110.16     38.61 o
   1   4  23       10.86       22.43     30.93 o
   2   4  23       67.83       75.12     29.58 o
   3   4  23       14.66        9.27     30.53 o
   4   4  23     1073.33     1147.35     43.16 o
   5   4  23      792.51      748.95     36.95 o
   6   4  23        1.68        1.44     32.44 o
   7   4  23       31.51       39.74     34.53 o
   8   4  23      144.08      151.99     52.88 o
   1   5  23       38.88      114.78     29.02 o
   2   5  23       90.43       95.10     24.66 o
   3   5  23        1.20      -39.91     30.46 o
   4   5  23      408.96      415.77     28.29 o
   5   5  23        0.93       -4.36     34.16 o
   6   5  23      413.65      455.29     39.72 o
   7   5  23       26.91       18.83     42.74 o
   0   6  23      391.90      395.53     41.28 o
   1   6  23       40.62       69.12     29.25 o
   2   6  23      790.54      823.48     36.10 o
   3   6  23      399.96      430.60     36.69 o
   4   6  23       44.32       23.43     27.23 o
   5   6  23      230.70      208.00     41.21 o
   6   6  23      297.59      307.47     41.61 o
   7   6  23      142.22      117.54     38.21 o
   1   7  23      335.47      343.47     33.97 o
   2   7  23       32.51       46.38     30.13 o
   3   7  23      116.43       76.90     39.95 o
   4   7  23      438.09      412.14     34.18 o
   5   7  23        3.58       28.85     33.14 o
   6   7  23      115.10      105.57     35.75 o
   7   7  23       48.10      143.86     41.38 o
   0   8  23        2.83       79.94     49.29 o
   1   8  23       18.66       -1.37     26.80 o
   2   8  23        0.51        5.05     30.80 o
   3   8  23       44.07       29.78     31.85 o
   4   8  23      191.82      202.76     36.14 o
   5   8  23      139.37      112.98     33.64 o
   6   8  23       98.11      150.28     37.00 o
   1   9  23        8.99        4.97     28.21 o
   2   9  23      665.84      592.98     30.52 o
   3   9  23       11.87        2.72     35.80 o
   4   9  23        1.82       28.08     38.78 o
   5   9  23        2.74       47.14     35.49 o
   6   9  23        7.19       59.58     40.97 o
   0  10  23     1507.98     1481.56     63.91 o
   1  10  23       12.85        0.66     30.17 o
   2  10  23       66.06       53.61     33.87 o
   3  10  23       10.90       42.08     30.65 o
   4  10  23       11.13       29.08     38.30 o
   5  10  23      251.44      242.44     34.30 o
   1  11  23      124.10      126.59     23.90 o
   2  11  23      242.08      288.43     34.11 o
   3  11  23      177.87       99.97     36.33 o
   4  11  23      143.84      107.12     34.48 o
   0  12  23      163.17      147.81     41.60 o
   1  12  23      148.36      136.53     50.92 o
   2  12  23      233.62      275.82     33.40 o
   3  12  23       41.90       43.63     36.71 o
   1  13  23        2.71       20.12     39.58 o
   2  13  23       35.16       61.67     38.97 o
   0   0  24     1974.98     2173.62     74.53 o
   1   0  24       52.56       35.19     44.04 o
   2   0  24     1467.43     1370.88     63.50 o
   3   0  24      729.37      720.50     40.92 o
   4   0  24     3258.02     3365.42     77.74 o
   5   0  24      267.92      271.98     42.02 o
   6   0  24     2277.66     2360.11    104.05 o
   7   0  24        4.81       15.02     52.39 o
   8   0  24      265.20      161.03     67.77 o
   1   1  24       61.07       90.07     30.17 o
   2   1  24     2491.23     2553.07     36.48 o
   3   1  24        1.13      -10.45     29.43 o
   4   1  24     1610.24     1700.89     37.78 o
   5   1  24      297.40      278.56     29.12 o
   6   1  24       16.23       -3.67     32.72 o
   7   1  24       16.57      -15.35     37.04 o
   8   1  24      683.98      559.74     42.26 o
   0   2  24     6992.76     7089.33     84.87 o
   1   2  24      578.32      621.75     31.48 o
   2   2  24     1410.98     1372.16     32.59 o
   3   2  24      157.98      108.35     29.30 o
   4   2  24     1193.95     1187.68     30.81 o
   5   2  24      484.46      518.25     32.74 o
   6   2  24      923.89     1071.19     59.31 o
   7   2  24       13.63       52.45     38.86 o
   8   2  24       15.62       34.36     39.27 o
   1   3  24      649.40      662.54     32.41 o
   2   3  24     1656.31     1671.67     44.09 o
   3   3  24       83.08      108.53     30.25 o
   4   3  24     1303.52     1379.44     32.75 o
   5   3  24        1.26       25.93     30.19 o
   6   3  24      462.92      443.65     43.49 o
   7   3  24       35.44       14.80     39.46 o
   8   3  24      458.14      415.84     44.90 o
   0   4  24      790.33      787.26     39.99 o
   1   4  24     2160.84     2135.21     32.38 o
   2   4  24     1663.59     1744.71     40.03 o
   3   4  24      175.10      190.05     28.75 o
   4   4  24     2154.20     2281.17     63.21 o
   5   4  24      198.16      240.72     32.95 o
   6   4  24     1784.11     1835.67     93.16 o
   7   4  24        5.74       19.45     33.30 o
   8   4  24        0.16       71.25     45.97 o
   1   5  24      395.22      371.04     24.77 o
   2   5  24      736.38      735.78     28.99 o
   3   5  24       11.29       75.96     29.95 o
   4   5  24     1658.27     1617.19     47.70 o
   5   5  24      107.71       96.09     32.25 o
   6   5  24       93.83       84.35     37.67 o
   7   5  24        8.59       40.56     41.05 o
   0   6  24     4608.93     4819.56    189.71 o
   1   6  24      690.47      735.41     30.83 o
   2   6  24       81.18       88.63     26.10 o
   3   6  24      149.37      127.20     24.82 o
   4   6  24      163.15      232.80     37.81 o
   5   6  24       35.10       32.30     37.69 o
   6   6  24      918.62     1004.00     66.93 o
   7   6  24       26.90       62.86     37.79 o
   1   7  24        1.57       32.79     28.95 o
   2   7  24     1822.55     1871.68     48.96 o
   3   7  24        2.36       17.81     33.56 o
   4   7  24        4.95       33.53     32.92 o
   5   7  24        3.73       49.31     49.69 o
   6   7  24        0.46       14.34     35.89 o
   7   7  24        7.01       30.19     41.53 o
   0   8  24     3654.40     3663.17     49.35 o
   1   8  24      287.09      266.03     27.08 o
   2   8  24       14.46       73.43     28.14 o
   3   8  24      572.16      543.76     27.51 o
   4   8  24      503.56      495.46     52.93 o
   5   8  24       21.45       45.75     32.04 o
   6   8  24      349.07      337.62     36.80 o
   1   9  24        3.96      -25.91     28.86 o
   2   9  24      981.08      977.12     28.86 o
   3   9  24       54.72       41.02     39.01 o
   4   9  24      531.94      635.06     39.24 o
   5   9  24       13.81       17.90     33.56 o
   6   9  24       23.29       44.04     34.12 o
   0  10  24     1458.72     1523.56     89.17 o
   1  10  24        2.40       43.12     25.95 o
   2  10  24      556.84      555.42     40.05 o
   3  10  24        4.79       38.68     35.76 o
   4  10  24      128.17      142.09     39.74 o
   5  10  24       51.81       72.47     32.35 o
   1  11  24       20.55       55.53     31.64 o
   2  11  24      482.09      463.17     36.11 o
   3  11  24        2.05       24.60     33.92 o
   4  11  24      315.81      327.88     35.07 o
   0  12  24      957.72      960.83    110.00 o
   1  12  24        9.82      -18.35     35.28 o
   2  12  24       63.07       47.85     30.40 o
   3  12  24       31.44       55.28     30.41 o
   1   1  25      368.90      405.42     28.38 o
   2   1  25     1172.55     1198.61     30.45 o
   3   1  25      190.49      232.34     29.09 o
   4   1  25      163.43      152.64     31.80 o
   5   1  25       92.30       80.14     29.71 o
   6   1  25      226.06      272.61     39.97 o
   7   1  25       12.60      -19.52     40.24 o
   8   1  25        3.41       30.91     37.48 o
   0   2  25     1023.52     1066.07     38.27 o
   1   2  25       48.58       95.18     26.55 o
   2   2  25      165.47      127.22     30.18 o
   3   2  25      117.98      134.53     27.09 o
   4   2  25      972.39      984.10     32.35 o
   5   2  25       57.05       44.23     27.84 o
   6   2  25        4.58      -20.97     38.52 o
   7   2  25       37.86       42.93     39.48 o
   8   2  25        2.51       42.79     40.26 o
   1   3  25        0.13       19.29     25.44 o
   2   3  25      699.49      712.62     32.28 o
   3   3  25       82.53       72.79     26.46 o
   4   3  25       22.38       60.86     27.72 o
   5   3  25       14.77        2.28     28.88 o
   6   3  25      203.38      235.96     45.60 o
   7   3  25       79.55       80.61     33.64 o
   0   4  25     2091.62     2001.95     54.77 o
   1   4  25      336.49      391.58     26.34 o
   2   4  25       75.32       64.46     25.66 o
   3   4  25       73.58       98.90     27.37 o
   4   4  25      210.38      213.63     34.42 o
   5   4  25      290.64      345.78     36.60 o
   6   4  25       37.18       76.60     38.22 o
   7   4  25        2.08       55.50     35.74 o
   1   5  25      691.97      742.27     27.10 o
   2   5  25      443.14      439.23     28.72 o
   3   5  25        0.93       42.20     29.16 o
   4   5  25       14.20       -1.81     29.63 o
   5   5  25      179.93      154.54     33.52 o
   6   5  25       36.13       97.56     35.26 o
   7   5  25      104.28       95.32     43.26 o
   0   6  25      749.27      820.56     41.23 o
   1   6  25      223.57      235.12     28.88 o
   2   6  25        1.32        6.22     30.71 o
   3   6  25       26.54       82.33     30.55 o
   4   6  25        8.18       22.04     29.10 o
   5   6  25       21.40       34.22     36.89 o
   6   6  25       61.04       91.73     41.62 o
   7   6  25      285.29      248.82     38.40 o
   1   7  25      115.65      111.08     26.73 o
   2   7  25      510.95      457.46     31.60 o
   3   7  25      223.15      235.39     31.02 o
   4   7  25        0.70      -10.89     57.99 o
   5   7  25       51.48       80.76     39.92 o
   6   7  25        5.37       47.35     38.13 o
   0   8  25       13.99       -4.90     44.41 o
   1   8  25     1157.02     1280.79     42.53 o
   2   8  25        5.19      -10.85     27.96 o
   3   8  25      343.72      304.13     31.79 o
   4   8  25        0.10       15.00     36.35 o
   5   8  25       44.93       78.08     33.54 o
   6   8  25        4.24       -7.35     35.47 o
   1   9  25       92.86       97.16     31.50 o
   2   9  25       55.45       44.75     31.20 o
   3   9  25      685.43      641.35     37.50 o
   4   9  25       28.07       24.26     35.98 o
   5   9  25       33.29       40.83     34.94 o
   0  10  25       51.13      105.40     39.84 o
   1  10  25      633.90      615.25     35.52 o
   2  10  25        0.51      -10.34     26.75 o
   3  10  25        0.49       17.99     32.82 o
   4  10  25       24.74       19.52     41.84 o
   5  10  25       82.56       95.66     34.47 o
   1  11  25       54.48       55.25     28.05 o
   2  11  25       10.57       -8.27     32.66 o
   3  11  25      327.15      328.97     35.24 o
   4  11  25        9.33       21.53     34.63 o
   0  12  25      123.79       10.33     59.58 o
   1  12  25      261.70      292.69     37.34 o
   2  12  25        2.02       10.34     30.57 o
   0   0  26     4067.89     4058.95     68.11 o
   1   0  26      439.19      503.93     36.91 o
   2   0  26      308.23      395.43     77.58 o
   3   0  26      389.44      407.14     37.33 o
   4   0  26     4170.40     4063.97    115.77 o
   5   0  26     1090.39     1133.40     72.42 o
   6   0  26      516.39      559.06     51.58 o
   7   0  26      124.71      101.90     45.00 o
   1   1  26      339.42      388.45     29.01 o
   2   1  26     1116.47     1117.83     29.93 o
   3   1  26     1323.82     1437.59     42.98 o
   4   1  26      730.57      747.01     30.08 o
   5   1  26       36.43       55.14     30.00 o
   6   1  26      295.84      288.11     49.51 o
   7   1  26      584.07      583.72     41.87 o
   0   2  26     1204.95     1273.11     41.53 o
   1   2  26     1054.59      990.18     28.52 o
   2   2  26     1343.15     1338.53     30.01 o
   3   2  26      494.49      517.33     27.57 o
   4   2  26      584.81      541.72     29.85 o
   5   2  26      469.46      482.30     32.18 o
   6   2  26      399.11      478.38     34.81 o
   7   2  26      559.74      474.99     54.51 o
   1   3  26     1312.19     1275.78     36.77 o
   2   3  26       67.44       69.31     29.46 o
   3   3  26     1101.94     1136.27     29.76 o
   4   3  26     1537.67     1544.82     56.38 o
   5   3  26      297.32      325.98     29.72 o
   6   3  26        5.70       39.46     38.65 o
   7   3  26      101.84       75.93     36.45 o
   0   4  26     1985.97     2115.69     47.23 o
   1   4  26     2664.45     2674.52     39.89 o
   2   4  26      392.78      390.14     35.82 o
   3   4  26       36.05       38.52     23.34 o
   4   4  26      291.57      295.36     29.79 o
   5   4  26       24.01       34.50     31.19 o
   6   4  26      531.77      509.24     35.42 o
   7   4  26       74.15      106.14     45.24 o
   1   5  26      240.80      253.40     25.64 o
   2   5  26      640.62      656.35     37.03 o
   3   5  26     1764.21     1804.78     42.53 o
   4   5  26      294.28      320.70     30.99 o
   5   5  26      118.97      115.64     29.90 o
   6   5  26        5.15       22.92     30.92 o
   7   5  26       86.89       57.11     45.35 o
   0   6  26     4998.19     4799.38     59.42 o
   1   6  26     1046.53     1055.25     50.83 o
   2   6  26      154.76      123.75     25.71 o
   3   6  26       75.77       61.36     27.55 o
   4   6  26      625.15      545.89     32.67 o
   5   6  26      420.03      339.50     45.39 o
   6   6  26      507.88      473.89     40.04 o
   1   7  26      239.98      282.62     35.83 o
   2   7  26      540.24      566.53     30.22 o
   3   7  26     1211.63     1252.94     74.50 o
   4   7  26      185.72      244.32     29.81 o
   5   7  26      166.67      144.36     38.51 o
   6   7  26       10.11       13.88     42.54 o
   0   8  26     2016.49     2027.72    119.08 o
   1   8  26      897.98      959.44     28.65 o
   2   8  26        0.56       -9.29     30.10 o
   3   8  26        3.58      -18.52     30.41 o
   4   8  26       88.88      144.48     34.19 o
   5   8  26      241.69      240.01     39.05 o
   6   8  26      435.18      392.73     41.17 o
   1   9  26       83.13      110.74     26.98 o
   2   9  26      187.92      237.49     29.10 o
   3   9  26      750.12      749.69     28.47 o
   4   9  26       30.31      -29.21     35.48 o
   5   9  26        0.24       -3.44     37.55 o
   0  10  26      262.11      257.95     50.83 o
   1  10  26      152.91      178.25     25.73 o
   2  10  26       15.82       40.21     30.13 o
   3  10  26       60.23       59.92     37.01 o
   4  10  26      154.25      168.53     36.41 o
   1  11  26       24.81       72.50     30.58 o
   2  11  26       28.72       41.93     35.46 o
   3  11  26      229.23      268.03     37.70 o
   0  12  26      175.02      147.19     40.09 o
   1  12  26       90.35       53.33     31.61 o
   1   1  27      754.08      765.00     28.75 o
   2   1  27     1360.77     1409.55     34.60 o
   3   1  27       18.66      -17.35     27.64 o
   4   1  27      312.35      338.28     28.78 o
   5   1  27        6.53       26.94     30.28 o
   6   1  27        0.83       16.35     37.04 o
   7   1  27       22.28       22.92     39.34 o
   0   2  27     1296.44     1364.04     83.09 o
   1   2  27        6.83       38.65     25.90 o
   2   2  27        1.10       -5.97     27.39 o
   3   2  27      302.03      322.72     28.00 o
   4   2  27      406.36      426.83     32.63 o
   5   2  27       30.92       46.28     26.99 o
   6   2  27       44.49       19.28     36.94 o
   7   2  27       17.65       10.63     36.93 o
   1   3  27      431.48      499.73     26.54 o
   2   3  27       11.46       42.34     26.22 o
   3   3  27       47.98       28.46     27.10 o
   4   3  27      247.70      253.67     29.29 o
   5   3  27        7.40        3.46     32.83 o
   6   3  27       32.23       44.89     34.10 o
   7   3  27        7.83      -14.90     35.53 o
   0   4  27     2205.30     1971.07     58.09 o
   1   4  27     1168.50     1108.94     30.85 o
   2   4  27      667.60      664.37     37.40 o
   3   4  27       25.63       38.53     25.57 o
   4   4  27       45.90       21.28     28.39 o
   5   4  27      100.66      106.96     27.93 o
   6   4  27      219.08      160.25     34.09 o
   7   4  27       16.82       24.43     41.50 o
   1   5  27        0.06        0.92     26.88 o
   2   5  27      162.95      185.12     30.51 o
   3   5  27      104.04       85.46     34.51 o
   4   5  27      451.36      429.61     31.34 o
   5   5  27        0.05       49.30     33.00 o
   6   5  27        0.69       35.43     31.39 o
   0   6  27       29.20      -35.13     62.86 o
   1   6  27      314.73      325.41     31.13 o
   2   6  27      353.65      348.73     30.75 o
   3   6  27       87.95       87.73     28.60 o
   4   6  27       31.32       -0.69     30.14 o
   5   6  27      354.30      273.34     34.11 o
   6   6  27        4.88       17.45     39.56 o
   1   7  27       14.60       42.16     29.92 o
   2   7  27      498.27      543.24     50.82 o
   3   7  27        0.51      -54.02     27.67 o
   4   7  27      238.73      301.60     31.84 o
   5   7  27        3.86       17.99     38.72 o
   6   7  27       19.63       31.24     39.56 o
   0   8  27      280.42      303.26     41.58 o
   1   8  27        3.88        9.12     27.90 o
   2   8  27       86.60       86.87     27.39 o
   3   8  27       81.02       68.47     33.29 o
   4   8  27      197.00      179.32     37.76 o
   5   8  27       41.17       43.63     36.35 o
   1   9  27      124.22       96.89     38.31 o
   2   9  27      263.56      328.85     29.81 o
   3   9  27      155.56      141.02     33.36 o
   4   9  27      214.18      229.80     39.10 o
   5   9  27       16.56       59.76     39.44 o
   0  10  27      398.33      353.66     43.63 o
   1  10  27       27.88       59.54     30.16 o
   2  10  27        8.02       -2.51     30.53 o
   3  10  27        4.97       17.80     37.26 o
   4  10  27        0.47      -17.80     33.39 o
   1  11  27       48.28       19.97     27.12 o
   2  11  27      170.40      133.19     37.91 o
   3  11  27       11.62        4.88     30.35 o
   0   0  28      504.87      515.28     89.54 o
   1   0  28     1517.47     1564.67     81.26 o
   2   0  28        5.22       32.46     35.64 o
   3   0  28       77.53        5.95     40.07 o
   4   0  28      351.43      377.98     45.28 o
   5   0  28     1092.86     1172.23    105.80 o
   6   0  28      225.28      282.37     44.16 o
   7   0  28       63.53      127.80     52.72 o
   1   1  28      555.16      607.43     30.07 o
   2   1  28      220.36      202.82     28.72 o
   3   1  28     1134.52     1249.47     31.45 o
   4   1  28       33.12       69.68     29.81 o
   5   1  28      306.13      336.16     30.50 o
   6   1  28       62.54       37.62     34.92 o
   7   1  28      590.65      539.58     55.71 o
   0   2  28      610.99      600.99     45.58 o
   1   2  28     1217.16     1233.52     28.96 o
   2   2  28       69.94       86.13     25.82 o
   3   2  28      307.32      298.86     29.63 o
   4   2  28       69.84       51.71     28.77 o
   5   2  28     2117.58     2057.87     74.25 o
   6   2  28      148.86      173.00     31.72 o
   7   2  28      117.72      104.02     37.52 o
   1   3  28      833.12      801.39     25.96 o
   2   3  28      226.11      251.13     28.02 o
   3   3  28     1713.39     1780.56     47.17 o
   4   3  28      212.92      238.13     27.61 o
   5   3  28      104.33      128.20     29.63 o
   6   3  28        1.38      -66.86     33.43 o
   7   3  28      436.17      318.82     40.32 o
   0   4  28       20.06      108.22     52.52 o
   1   4  28     1897.53     1900.51     51.25 o
   2   4  28       57.58       86.47     25.32 o
   3   4  28       29.82       75.50     26.86 o
   4   4  28        9.22        3.32     30.62 o
   5   4  28     1188.26     1105.35     50.58 o
   6   4  28       25.09       29.94     37.55 o
   1   5  28      241.66      316.42     27.65 o
   2   5  28      479.67      444.77     28.34 o
   3   5  28      743.88      766.47     32.12 o
   4   5  28      217.28      187.84     28.95 o
   5   5  28      240.26      307.62     34.45 o
   6   5  28        9.01      -11.37     40.99 o
   0   6  28      121.43      119.67     52.91 o
   1   6  28      640.65      701.53     29.06 o
   2   6  28      114.39      142.91     29.92 o
   3   6  28      121.46       89.46     28.14 o
   4   6  28       30.54       25.98     28.43 o
   5   6  28      726.98      673.41     60.32 o
   6   6  28        0.88       13.85     45.01 o
   1   7  28       72.48       45.03     31.73 o
   2   7  28      358.59      372.31     30.12 o
   3   7  28      814.14      810.65     46.42 o
   4   7  28      114.21      116.57     33.29 o
   5   7  28        0.70       -7.59     39.74 o
   0   8  28       19.75       -0.97     50.48 o
   1   8  28      750.03      776.90     33.05 o
   2   8  28       77.64       74.67     31.54 o
   3   8  28      143.44      117.69     31.78 o
   4   8  28       30.83        7.87     32.95 o
   5   8  28      493.65      413.08     45.35 o
   1   9  28      148.67      187.85     47.87 o
   2   9  28      203.51      174.24     31.81 o
   3   9  28      589.25      547.99     54.10 o
   4   9  28        6.78       -0.17     30.96 o
   0  10  28       94.00       98.26     56.07 o
   1  10  28      736.16      696.04     52.57 o
   2  10  28        0.37       26.62     30.82 o
   3  10  28        1.41       -5.30     30.64 o
   1  11  28      121.00      118.42     31.76 o
   2  11  28       49.71       46.10     33.08 o
   1   1  29      301.03      317.79     25.40 o
   2   1  29       46.12       26.27     26.19 o
   3   1  29       74.83       91.69     28.42 o
   4   1  29      256.00      256.45     26.72 o
   5   1  29       20.71       36.04     29.50 o
   6   1  29        0.90        0.46     33.13 o
   7   1  29        9.97       22.38     36.69 o
   0   2  29     1505.34     1532.63     48.51 o
   1   2  29       23.74       87.26     28.63 o
   2   2  29      740.71      783.91     26.00 o
   3   2  29      243.35      253.79     30.17 o
   4   2  29       21.93       41.12     28.76 o
   5   2  29        0.42       18.36     26.70 o
   6   2  29        5.38       60.64     40.49 o
   1   3  29      123.36       92.83     30.65 o
   2   3  29      142.24      186.67     26.48 o
   3   3  29       15.77       26.05     26.83 o
   4   3  29       16.22       25.82     28.95 o
   5   3  29       41.82       34.42     32.73 o
   6   3  29      146.44      147.40     35.14 o
   0   4  29      454.17      382.61     35.72 o
   1   4  29      223.21      229.19     27.77 o
   2   4  29        4.31       88.06     27.71 o
   3   4  29       63.04       52.13     24.27 o
   4   4  29        1.21      -13.67     33.71 o
   5   4  29       44.87       27.45     31.30 o
   6   4  29       69.57       47.12     34.94 o
   1   5  29       51.73       80.55     30.32 o
   2   5  29       27.09       61.53     25.99 o
   3   5  29       68.59       65.09     25.69 o
   4   5  29       82.71       41.30     26.56 o
   5   5  29       33.09       23.63     34.33 o
   6   5  29       41.47       43.15     38.26 o
   0   6  29       44.38      101.96     44.02 o
   1   6  29       14.14       33.51     31.44 o
   2   6  29      395.79      370.62     27.68 o
   3   6  29        1.93       -3.43     27.30 o
   4   6  29       97.12      136.12     29.35 o
   5   6  29       98.01      101.97     39.87 o
   1   7  29        4.51      -33.53     31.81 o
   2   7  29      162.03      186.08     28.39 o
   3   7  29       12.23       -1.84     29.23 o
   4   7  29      150.27      137.40     33.97 o
   5   7  29       12.60       29.43     36.34 o
   0   8  29      229.63      228.06     44.53 o
   1   8  29        3.21       30.69     27.07 o
   2   8  29      149.95      119.01     31.55 o
   3   8  29       34.34       33.25     34.33 o
   4   8  29        0.58        0.32     37.80 o
   1   9  29       45.26       20.61     27.79 o
   2   9  29      241.26      201.38     30.71 o
   3   9  29       36.35       45.86     32.34 o
   4   9  29        4.35       -6.96     35.59 o
   0  10  29      303.48      217.17     46.91 o
   1  10  29       14.43       28.26     26.38 o
   2  10  29        9.48       11.89     30.58 o
   3  10  29       42.22       51.32     35.52 o
   0   0  30     3255.04     3171.32     61.41 o
   1   0  30       70.98      113.73     39.13 o
   2   0  30      305.27      287.05     44.10 o
   3   0  30       70.83       86.58     41.04 o
   4   0  30     1014.36      920.87     70.87 o
   5   0  30      307.59      312.86     40.38 o
   6   0  30      275.06      295.15     50.71 o
   1   1  30       97.03       93.58     27.99 o
   2   1  30     2444.52     2569.39     56.57 o
   3   1  30       58.84       52.02     28.27 o
   4   1  30      793.72      808.57     29.73 o
   5   1  30        7.40       33.02     27.53 o
   6   1  30       19.84       29.93     31.47 o
   0   2  30     1648.93     1837.35     42.66 o
   1   2  30       36.44       79.32     25.39 o
   2   2  30     1010.25      956.59     27.20 o
   3   2  30        6.03        4.97     29.97 o
   4   2  30      300.24      320.69     31.18 o
   5   2  30      407.72      377.78     37.20 o
   6   2  30      191.75      117.47     38.33 o
   1   3  30        1.81       39.86     28.40 o
   2   3  30      608.11      688.67     28.75 o
   3   3  30       12.52        7.77     27.07 o
   4   3  30     1460.51     1434.13     33.99 o
   5   3  30       58.75       90.36     31.04 o
   6   3  30       15.80       34.10     35.60 o
   0   4  30      324.90      358.97     39.29 o
   1   4  30      349.38      384.99     26.87 o
   2   4  30      188.98      175.68     28.18 o
   3   4  30        1.94       -5.30     25.47 o
   4   4  30      308.65      310.70     29.01 o
   5   4  30      102.08       89.99     30.82 o
   6   4  30      455.02      411.07     37.14 o
   1   5  30        1.66      -10.49     25.18 o
   2   5  30      774.27      711.46     33.94 o
   3   5  30       19.73       61.42     30.53 o
   4   5  30      554.56      582.12     29.91 o
   5   5  30       20.08       59.21     31.50 o
   0   6  30     2344.90     2460.21    143.53 o
   1   6  30      835.10      796.66     43.21 o
   2   6  30        1.00       34.80     26.93 o
   3   6  30       10.53        2.18     30.42 o
   4   6  30      174.11      182.67     31.26 o
   5   6  30       50.97       63.49     40.34 o
   1   7  30        1.92       29.15     26.87 o
   2   7  30     1245.58     1167.55     49.57 o
   3   7  30       68.91       75.03     34.05 o
   4   7  30      328.80      343.98     44.14 o
   5   7  30       19.51       11.70     36.82 o
   0   8  30     1356.77     1286.73     66.76 o
   1   8  30      106.89       66.72     38.74 o
   2   8  30        3.53       20.77     28.06 o
   3   8  30       48.32       62.55     31.06 o
   4   8  30      153.78      151.80     36.51 o
   1   9  30        0.70       24.35     30.19 o
   2   9  30      497.37      472.98     31.48 o
   3   9  30        1.54       29.06     28.82 o
   0  10  30      528.64      596.00     54.58 o
   1  10  30       26.14       49.25     34.16 o
   2  10  30       82.93       73.57     35.63 o
   1   1  31        0.41      -11.14     26.75 o
   2   1  31        0.52       36.35     36.13 o
   3   1  31       33.82       87.21     27.27 o
   4   1  31      118.61      123.79     29.51 o
   5   1  31        4.26       28.50     29.02 o
   6   1  31       13.55       11.77     32.84 o
   0   2  31       10.95       41.15     37.35 o
   1   2  31        1.66      -11.97     28.30 o
   2   2  31      268.13      215.56     30.24 o
   3   2  31        3.51        6.15     25.19 o
   4   2  31        4.31       20.97     32.55 o
   5   2  31        5.58       42.88     31.34 o
   6   2  31        4.37       28.54     35.06 o
   1   3  31       23.89       -8.90     24.56 o
   2   3  31       83.01       68.51     25.95 o
   3   3  31       99.88       94.52     27.68 o
   4   3  31        0.12        9.87     27.39 o
   5   3  31       44.92       45.14     30.42 o
   6   3  31        0.17       32.62     38.07 o
   0   4  31        0.44       45.56     37.01 o
   1   4  31      171.73      192.97     28.65 o
   2   4  31       60.42       52.23     26.81 o
   3   4  31       52.53       30.09     29.04 o
   4   4  31        3.26        4.94     31.90 o
   5   4  31      275.13      251.16     30.35 o
   1   5  31       85.24       56.39     28.81 o
   2   5  31       25.72       -0.91     26.14 o
   3   5  31       94.33       84.97     32.80 o
   4   5  31        3.23       43.04     34.56 o
   5   5  31       53.83       41.19     31.36 o
   0   6  31      650.28      590.85     46.49 o
   1   6  31        1.50       21.78     27.64 o
   2   6  31       66.67       62.61     31.51 o
   3   6  31       10.03       30.56     28.54 o
   4   6  31        0.31        5.60     29.78 o
   5   6  31       10.14        5.22     34.95 o
   1   7  31       84.55       88.55     34.10 o
   2   7  31       91.20      114.90     36.10 o
   3   7  31       73.64       93.93     35.52 o
   4   7  31        3.58       61.92     37.88 o
   0   8  31       20.81       53.56     38.45 o
   1   8  31      137.20      165.94     30.93 o
   2   8  31        6.22       18.71     29.83 o
   3   8  31       31.97       28.75     33.40 o
   1   9  31       43.70       36.29     27.50 o
   2   9  31        7.96        4.18     32.44 o
   0  10  31       86.29       96.50     38.15 o
   0   0  32      470.07      668.81    103.74 o
   1   0  32      299.76      315.29     35.70 o
   2   0  32      587.81      562.05     39.14 o
   3   0  32        0.58       43.88     38.94 o
   4   0  32      842.78      724.30     74.28 o
   5   0  32      265.37      301.16     48.55 o
   6   0  32      121.95       63.40     41.01 o
   1   1  32      194.87      236.03     25.25 o
   2   1  32      581.89      667.60     30.08 o
   3   1  32      799.98      763.70     29.71 o
   4   1  32      176.40      202.11     40.60 o
   5   1  32      101.55       88.42     27.24 o
   6   1  32        0.80       63.88     33.08 o
   0   2  32      671.78      754.39     38.69 o
   1   2  32      162.32      150.06     26.14 o
   2   2  32        8.64       30.57     27.77 o
   3   2  32        0.11       19.58     29.88 o
   4   2  32      459.98      423.32     30.99 o
   5   2  32      348.15      324.77     31.23 o
   1   3  32      233.11      258.62     24.35 o
   2   3  32      403.23      422.43     27.84 o
   3   3  32      616.32      578.65     28.09 o
   4   3  32      547.99      480.91     37.52 o
   5   3  32      114.25      124.52     35.39 o
   0   4  32     1982.02     1980.31    132.28 o
   1   4  32      431.05      506.47     31.09 o
   2   4  32      201.15      249.22     25.34 o
   3   4  32       11.10        0.74     26.29 o
   4   4  32      223.12      218.46     31.83 o
   5   4  32      101.71      116.29     33.52 o
   1   5  32      320.73      325.95     27.50 o
   2   5  32      418.47      478.56     30.03 o
   3   5  32      598.50      582.16     39.27 o
   4   5  32      484.92      439.28     32.59 o
   5   5  32       71.39       33.57     34.28 o
   0   6  32     1264.55     1295.34    134.38 o
   1   6  32      127.43      105.49     27.02 o
   2   6  32       88.50      106.29     28.77 o
   3   6  32        5.73       37.13     29.15 o
   4   6  32      156.99      140.03     30.03 o
   1   7  32       87.17       93.12     31.01 o
   2   7  32      123.54      116.03     30.36 o
   3   7  32      492.67      402.49     40.02 o
   4   7  32      119.41      115.46     39.09 o
   0   8  32      406.49      326.08     67.45 o
   1   8  32      193.22      169.92     33.18 o
   2   8  32        2.09        3.14     32.74 o
   3   8  32        0.46        1.52     33.70 o
   1   9  32      151.25      125.02     30.33 o
   1   1  33       18.40       30.16     27.41 o
   2   1  33      298.02      285.43     27.00 o
   3   1  33        1.08        9.23     34.22 o
   4   1  33       18.92       18.91     29.61 o
   5   1  33       28.38       70.37     31.02 o
   0   2  33       95.14       73.05     39.92 o
   1   2  33      119.22       83.53     25.17 o
   2   2  33       66.88       80.18     27.52 o
   3   2  33       19.55       21.86     31.85 o
   4   2  33      177.01      152.98     31.38 o
   5   2  33       17.71       25.84     31.81 o
   1   3  33       34.21       54.08     25.94 o
   2   3  33       10.36       23.37     28.84 o
   3   3  33       34.47       44.79     26.10 o
   4   3  33       51.10       89.46     28.73 o
   5   3  33        0.38       -1.58     31.53 o
   0   4  33      425.53      418.64     42.08 o
   1   4  33      131.00      112.49     27.62 o
   2   4  33        0.63        6.83     28.29 o
   3   4  33        5.66       -1.66     29.21 o
   4   4  33       41.22       41.12     31.62 o
   5   4  33        0.09       57.64     33.92 o
   1   5  33       85.18       46.00     30.97 o
   2   5  33        8.11       34.95     29.95 o
   3   5  33        0.42        5.04     28.80 o
   4   5  33       10.53       44.88     31.26 o
   0   6  33       77.28       65.59     63.81 o
   1   6  33        0.86       19.44     29.70 o
   2   6  33       18.70       31.85     40.03 o
   3   6  33        1.68       -4.03     28.41 o
   4   6  33      130.37       96.19     37.85 o
   1   7  33       16.83       33.17     36.41 o
   2   7  33      429.35      393.86     42.23 o
   3   7  33       40.10      -20.37     36.11 o
   0   8  33      244.69      277.93     47.21 o
   1   8  33        0.20       31.26     30.11 o
   2   8  33        9.68       38.77     29.64 o
   0   0  34        0.21       13.34     45.07 o
   1   0  34      480.84      501.32     38.31 o
   2   0  34        4.03        3.27     36.31 o
   3   0  34        1.09       33.10     40.26 o
   4   0  34       86.76       88.50     39.20 o
   5   0  34      490.29      426.29     44.76 o
   1   1  34      478.28      538.51     33.10 o
   2   1  34      162.01      126.93     25.36 o
   3   1  34     1067.90      981.61     28.69 o
   4   1  34        4.07      -22.61     31.51 o
   5   1  34      239.79      277.37     38.41 o
   0   2  34       28.52       30.78     36.62 o
   1   2  34      809.23      896.92     28.58 o
   2   2  34       80.92      114.05     28.86 o
   3   2  34       16.88       -4.53     25.52 o
   4   2  34       16.93       77.64     33.27 o
   5   2  34      457.20      375.98     36.74 o
   1   3  34      572.56      579.45     28.46 o
   2   3  34       42.19       64.14     26.28 o
   3   3  34      667.47      624.90     27.78 o
   4   3  34        0.18        8.35     27.51 o
   0   4  34        0.19       79.49     40.56 o
   1   4  34      591.09      627.19     30.91 o
   2   4  34       15.32       34.28     27.65 o
   3   4  34       12.13       11.45     27.33 o
   4   4  34       21.12       28.27     28.84 o
   1   5  34      122.34      151.61     26.95 o
   2   5  34       36.79       22.12     29.07 o
   3   5  34      398.04      383.75     30.21 o
   4   5  34        0.67       25.22     36.20 o
   0   6  34       54.17       51.72     46.13 o
   1   6  34      286.07      190.66     31.48 o
   2   6  34       45.75       94.33     28.13 o
   3   6  34        0.57       42.41     28.70 o
   1   7  34       94.50       43.36     30.09 o
   2   7  34       71.53       65.30     31.29 o
   0   8  34       38.30       13.32     40.27 o
   1   1  35        1.03       -5.04     29.19 o
   2   1  35        0.21       20.77     26.43 o
   3   1  35       22.20       19.80     28.15 o
   4   1  35        4.67       25.32     31.07 o
   0   2  35      206.56      186.66     41.76 o
   1   2  35        0.86       36.46     26.86 o
   2   2  35       15.52      -18.83     27.35 o
   3   2  35        0.00       -4.41     29.48 o
   4   2  35       49.30       17.61     27.26 o
   1   3  35        0.24       -0.30     26.26 o
   2   3  35        8.06       26.58     26.11 o
   3   3  35       48.70       40.35     31.58 o
   4   3  35        0.27       13.09     28.97 o
   0   4  35      181.78      102.95     38.34 o
   1   4  35       27.71       36.31     26.11 o
   2   4  35       72.56       89.73     31.19 o
   3   4  35       11.11       55.76     28.74 o
   1   5  35       18.60       32.35     26.49 o
   2   5  35       80.81       64.97     28.60 o
   3   5  35        9.97       44.35     30.22 o
   0   6  35       54.43       51.20     55.56 o
   1   6  35        6.61       26.62     27.40 o
   2   6  35        0.92        4.13     30.53 o
   1   7  35       17.30       55.98     31.73 o
   0   0  36     1119.93     1161.63    136.88 o
   1   0  36        6.02       -3.72     34.18 o
   2   0  36      381.86      418.05     41.20 o
   3   0  36       58.76       27.71     40.90 o
   4   0  36      130.07       45.60     44.57 o
   1   1  36       49.09       89.80     27.36 o
   2   1  36      829.96      758.82     28.16 o
   3   1  36       76.46      113.43     26.24 o
   0   2  36     1230.08     1168.04     53.61 o
   1   2  36       98.02      143.60     29.13 o
   2   2  36       77.54      106.77     29.02 o
   3   2  36       49.61       28.62     29.97 o
   1   3  36       82.38      112.67     29.10 o
   2   3  36      555.38      526.61     33.47 o
   3   3  36       90.42       58.10     30.05 o
   0   4  36      479.53      467.97     44.02 o
   1   4  36       38.54       43.39     25.49 o
   2   4  36      193.91      138.58     27.77 o
   3   4  36       26.75       23.70     30.17 o
   1   5  36        5.16      -10.83     26.67 o
   2   5  36      415.02      338.38     30.69 o
   0   6  36      740.34      517.47     48.48 o
   1   6  36      125.95      191.15     33.22 o
   1   1  37        9.93       47.81     27.27 o
   2   1  37        6.21        5.15     27.23 o
   3   1  37        0.06      -16.28     31.82 o
   0   2  37        0.39      -32.92     37.74 o
   1   2  37       12.87       23.95     29.75 o
   2   2  37        7.92       14.69     28.91 o
   1   3  37       34.47       49.34     26.93 o
   2   3  37        0.01        8.08     29.54 o
   0   4  37        5.64       31.13     48.59 o
   1   4  37        2.12       29.17     26.67 o
   2   4  37        6.86       12.84     27.73 o
   0   0  38     1001.51     1164.06    129.65 o
   1   0  38      137.69       58.41     43.69 o
   2   0  38        0.69      -38.59     40.89 o
   1   1  38      117.92       94.60     28.37 o
   2   1  38      298.99      295.03     29.14 o
   0   2  38       17.06       15.07     45.62 o
   1   2  38      222.44      172.18     29.86 o
   1   3  38      233.68      196.61     29.72 o
 
